# Supplementary material for: Integrated bioinformatics analysis reveals Netrin-1 as a key molecular link between Parkinson’s disease and heart failure
Source: Front Aging Neurosci. 2025 Dec 29;17:1709337. doi: 10.3389/fnagi.2025.1709337 (PMC12791169; doi:10.3389/fnagi.2025.1709337)
Supplement: Supplementary file 1 [file Table_1.xlsx]

## Sheet: S1
genes	logFC	AveExpr	t	P.Value	adj.P.Val	B
LINC00849	0.748198	8.03565	6.19072	3.92e-08	0.000541015	8.31564
HSPA1A	-1.37829	11.8179	-6.14363	4.74e-08	0.000541015	8.14259
RAPH1	0.629861	7.75393	5.88559	1.34e-07	0.00101988	7.20008
NUP93	0.865923	7.93624	5.71233	2.68e-07	0.00142385	6.57331
PLBD2	0.663699	7.9027	5.65466	3.36e-07	0.00142385	6.36592
SLC18A2	1.76957	7.52084	5.62759	3.74e-07	0.00142385	6.26879
GKAP1	-0.426545	8.33123	-5.45753	7.31e-07	0.00155501	5.66208
KANK4	0.995841	8.58318	5.45477	7.39e-07	0.00155501	5.65229
ALDH1A1	1.18551	10.4519	5.45378	7.41e-07	0.00155501	5.64878
XPO1	-0.502831	9.723	-5.42205	8.39e-07	0.00155501	5.53628
AGTR1	1.36178	6.28384	5.41568	8.6e-07	0.00155501	5.51376
RABGAP1L	0.36706	7.40559	5.38026	9.88e-07	0.00155501	5.3885
P4HA1	-0.719805	7.75456	-5.37358	1.01e-06	0.00155501	5.36494
TMEM255A	1.06	9.24587	5.36941	1.03e-06	0.00155501	5.3502
DNAJB6	-0.580038	9.00359	-5.35282	1.1e-06	0.00155501	5.29171
KIF26B	0.521431	6.21043	5.34567	1.13e-06	0.00155501	5.26648
AKR1C3	-0.903558	8.26835	-5.3202	1.25e-06	0.00155501	5.17685
PTGES3	-0.449796	11.9481	-5.31666	1.27e-06	0.00155501	5.16437
BMI1	-0.515341	10.4432	-5.31022	1.3e-06	0.00155501	5.14174
GSS	0.613941	8.26159	5.29753	1.36e-06	0.00155501	5.09716
P2RX7	-0.749024	8.87842	-5.28217	1.45e-06	0.00157172	5.04324
ZCCHC17	0.387349	9.34587	5.26185	1.56e-06	0.00162294	4.97201
FAM13A	-0.409171	7.24476	-5.22293	1.82e-06	0.00180397	4.83588
IMP4	0.397755	9.09614	5.15195	2.39e-06	0.00222236	4.58861
HNRNPH3	-0.385679	10.346	-5.14697	2.43e-06	0.00222236	4.57131
HIST1H2AC	-0.899371	9.43593	-5.11341	2.77e-06	0.00242991	4.45489
LINC00467	0.657619	6.10237	5.10036	2.91e-06	0.00245955	4.40972
PAPOLA	-0.376155	9.14045	-5.03459	3.74e-06	0.00304028	4.18273
CCNH	0.475719	8.93302	5.02595	3.86e-06	0.00304028	4.15302
CRYAB	-0.42419	13.4527	-5.00349	4.21e-06	0.00320042	4.07584
SNX4	0.445315	8.33673	4.98452	4.52e-06	0.00332803	4.01075
RP11-196G18.24	-0.93167	7.30636	-4.965	4.87e-06	0.00347103	3.94392
RP11-469M7.1	0.997086	7.57839	4.91069	5.97e-06	0.00413098	3.75852
SPCS3	0.406128	9.08857	4.89967	6.22e-06	0.00417918	3.72101
LPO	1.38352	4.83586	4.85623	7.33e-06	0.00477871	3.57349
EN1	1.48984	6.57238	4.82403	8.26e-06	0.00498267	3.46456
HIGD1A	0.301177	11.1836	4.81787	8.46e-06	0.00498267	3.44375
AK023627	-0.466422	6.58854	-4.81787	8.46e-06	0.00498267	3.44374
PCYOX1L	0.769766	7.71608	4.8145	8.56e-06	0.00498267	3.43237
CCDC117	-0.483058	7.6646	-4.80932	8.73e-06	0.00498267	3.4149
SSTR1	0.85992	6.07067	4.79216	9.31e-06	0.0051824	3.35703
CHD5	0.703165	7.12047	4.76105	1.05e-05	0.00567964	3.2524
UNC13C	1.23798	6.78795	4.73291	1.16e-05	0.00615792	3.15804
LPGAT1	0.441967	9.2182	4.72418	1.2e-05	0.00621574	3.12882
TUBD1	-0.389287	6.61474	-4.7174	1.23e-05	0.00623213	3.10612
IRF2BP2	-0.355709	9.57723	-4.70026	1.31e-05	0.00628748	3.04887
RSPO2	1.813	6.19463	4.6987	1.32e-05	0.00628748	3.04366
DDIT4	-0.789088	11.1487	-4.69231	1.35e-05	0.00628748	3.02234
TRIM16	-0.606685	8.26771	-4.69196	1.35e-05	0.00628748	3.02118
BANF1	-0.456751	9.36098	-4.65764	1.53e-05	0.00686947	2.9069
GPR161	0.46973	6.75308	4.65708	1.53e-05	0.00686947	2.90505
ATG4C	-0.494009	8.46854	-4.6383	1.64e-05	0.00703105	2.84268
NFATC3	-0.339532	7.09963	-4.63765	1.65e-05	0.00703105	2.84054
ATP6V0E2	0.52314	11.2493	4.63386	1.67e-05	0.00703105	2.82795
LOC389765	-0.57341	7.98512	-4.63021	1.69e-05	0.00703105	2.81585
CLK1	-0.551522	10.2571	-4.62206	1.75e-05	0.00705944	2.78888
SDC1	1.13851	5.95936	4.61937	1.76e-05	0.00705944	2.77996
CES2	0.413978	8.17896	4.61316	1.8e-05	0.00709751	2.7594
ANAPC16	-0.426413	9.61184	-4.59357	1.94e-05	0.0074774	2.69466
FXYD7	0.90006	6.89659	4.58314	2.01e-05	0.0074774	2.66026
MRPS25	0.390795	7.8162	4.58244	2.02e-05	0.0074774	2.65796
AKR1C1	-0.644474	6.53632	-4.58067	2.03e-05	0.0074774	2.65211
KCNE4	-0.872209	6.24989	-4.57569	2.07e-05	0.00749359	2.63571
UPF2	-0.38759	9.12829	-4.56695	2.14e-05	0.00761551	2.60693
VPS4B	0.447443	9.31544	4.53286	2.42e-05	0.00833931	2.49492
RBM3	0.957298	7.23025	4.52901	2.45e-05	0.00833931	2.48229
AHSA1	-0.654953	10.09	-4.52763	2.46e-05	0.00833931	2.47776
HECA	-0.381801	8.03071	-4.52535	2.48e-05	0.00833931	2.47029
PPID	-0.478665	9.08914	-4.51101	2.62e-05	0.00865739	2.42335
SIAH2	-0.514215	7.34175	-4.50397	2.68e-05	0.00870804	2.40031
SNCA	0.519391	9.72473	4.50118	2.71e-05	0.00870804	2.39119
NCAPG	0.631063	5.74004	4.49129	2.81e-05	0.00870804	2.3589
MKNK2	-0.632414	9.82241	-4.49049	2.82e-05	0.00870804	2.35629
DNAJA1	-0.54472	11.2679	-4.49009	2.82e-05	0.00870804	2.35498
TIMM10B	0.377818	8.42707	4.48098	2.92e-05	0.00887962	2.32528
CLTCL1	0.529592	7.24323	4.46698	3.07e-05	0.00918772	2.27967
BCL6	-0.647519	9.33146	-4.46426	3.1e-05	0.00918772	2.27079
MYO1E	-0.476304	6.9705	-4.45897	3.16e-05	0.00924442	2.25361
APBA1	0.643959	8.14424	4.45022	3.26e-05	0.00932179	2.22516
CIRBP	0.662879	9.46246	4.44751	3.29e-05	0.00932179	2.21636
LINC00086	0.76918	8.85507	4.44459	3.33e-05	0.00932179	2.20687
DNAJB4	-0.596206	8.94471	-4.44176	3.36e-05	0.00932179	2.19767
TUBGCP5	0.580304	6.56632	4.43743	3.41e-05	0.00932179	2.18364
RELN	-0.95711	8.61518	-4.43609	3.43e-05	0.00932179	2.17928
DCC	0.595	5.10481	4.43115	3.49e-05	0.00937713	2.16328
AK057657	0.435378	9.44358	4.42678	3.55e-05	0.00941486	2.14912
PBX1	0.501017	9.44477	4.41475	3.7e-05	0.00971772	2.11017
CACNB3	0.723716	7.10352	4.40911	3.78e-05	0.00980371	2.09193
AF075036	0.567996	5.83993	4.39681	3.95e-05	0.0100331	2.05218
CDK14	0.439611	8.30653	4.39483	3.98e-05	0.0100331	2.0458
PNMA3	0.575477	7.07085	4.39331	4e-05	0.0100331	2.04089
FIGN	-0.411928	7.28107	-4.38603	4.11e-05	0.0101558	2.01741
BRE	0.325842	7.68016	4.38384	4.14e-05	0.0101558	2.01035
LOC727820	-0.396336	7.44598	-4.37684	4.24e-05	0.0102082	1.98777
PHC1	-0.265408	8.08839	-4.37353	4.29e-05	0.0102082	1.97712
CLDN1	0.630536	5.02585	4.37352	4.29e-05	0.0102082	1.97711
DMXL2	0.486763	7.83096	4.36419	4.44e-05	0.0104457	1.94707
PRKAR2B	0.77756	8.56573	4.34079	4.83e-05	0.0112388	1.87192
CDH8	0.836883	6.79518	4.32824	5.05e-05	0.0115384	1.83171
IFRD1	-0.458813	8.43919	-4.32702	5.07e-05	0.0115384	1.82781
NFIL3	-0.71329	8.2628	-4.32199	5.16e-05	0.0115384	1.81172
PSMD9	0.295895	7.55756	4.31883	5.22e-05	0.0115384	1.80161
IVNS1ABP	-0.354801	8.43389	-4.31816	5.23e-05	0.0115384	1.79946
HNRNPA2B1	-0.290703	10.5152	-4.31668	5.26e-05	0.0115384	1.79474
BANP	-0.495475	8.16856	-4.31	5.38e-05	0.0117028	1.7734
DRD2	0.590546	6.59012	4.30559	5.47e-05	0.0117751	1.75933
PCDH8	1.65801	6.89645	4.30231	5.53e-05	0.0118016	1.74885
SLC5A3	-0.775694	7.9735	-4.29558	5.67e-05	0.0119747	1.72738
NTN1	0.55873	6.43054	4.29287	5.72e-05	0.0119793	1.71873
FAM133B	-0.375484	7.6539	-4.28676	5.85e-05	0.0120484	1.69927
BLOC1S2	0.330703	10.3127	4.28489	5.88e-05	0.0120484	1.69332
DEK	-0.358796	9.80185	-4.28357	5.91e-05	0.0120484	1.68913
CPQ	-0.328771	8.18412	-4.27833	6.02e-05	0.0120748	1.67243
ANKRD37	-0.636299	7.26806	-4.27679	6.06e-05	0.0120748	1.66755
GATS	0.515021	8.61401	4.27239	6.15e-05	0.0120748	1.65354
MFSD6	0.487734	9.68664	4.27222	6.15e-05	0.0120748	1.65301
PNRC2	-0.285958	9.07097	-4.2706	6.19e-05	0.0120748	1.64787
C2orf80	1.07199	7.29313	4.26615	6.29e-05	0.0121623	1.63372
SEMA6D	0.435405	8.4245	4.26101	6.4e-05	0.012281	1.61739
CXCR4	-0.876111	8.32354	-4.25672	6.5e-05	0.0123642	1.60379
CXorf24	-0.478921	6.1304	-4.24524	6.77e-05	0.0127029	1.56737
WBP5	-0.441008	9.73981	-4.24437	6.79e-05	0.0127029	1.56462
TMX1	-0.326876	8.88265	-4.24111	6.87e-05	0.0127452	1.55429
DDC	1.3427	6.56117	4.23733	6.96e-05	0.0128114	1.54235
ST13	-0.261333	10.9324	-4.23293	7.07e-05	0.0129074	1.52842
DENR	0.335224	7.91296	4.22546	7.26e-05	0.0131455	1.50482
JMJD6	-0.569314	7.39434	-4.22069	7.38e-05	0.0132626	1.48974
PBLD	0.541979	6.80981	4.20738	7.73e-05	0.0137443	1.44775
C21orf37	0.713025	7.16231	4.20607	7.77e-05	0.0137443	1.44362
OGT	-0.291009	8.59706	-4.18367	8.4e-05	0.0147515	1.37313
STIP1	-0.700752	9.14051	-4.17794	8.57e-05	0.0148771	1.35513
ANAPC15	0.315653	8.53271	4.17661	8.61e-05	0.0148771	1.35095
AKR1C2	-0.587309	8.16167	-4.17472	8.67e-05	0.0148771	1.34502
VRK1	0.522263	7.73772	4.16428	8.99e-05	0.0152702	1.31229
STX12	0.291249	10.2594	4.16266	9.04e-05	0.0152702	1.30722
TSHZ1	-0.457984	8.24045	-4.15646	9.24e-05	0.0152702	1.2878
HIST1H2BK	-0.475056	8.07908	-4.15608	9.25e-05	0.0152702	1.28659
MEGF10	-0.454173	9.08135	-4.15529	9.28e-05	0.0152702	1.28413
RP11-245J9.5	0.847116	5.34247	4.1546	9.3e-05	0.0152702	1.28195
RP3-525N10.2	0.696261	8.46079	4.14723	9.54e-05	0.0155555	1.25889
RNF114	-0.223015	9.25281	-4.14366	9.66e-05	0.0156382	1.24774
UTP15	0.347874	5.79289	4.14133	9.74e-05	0.0156543	1.24047
CLU	-0.359546	11.9294	-4.13631	9.91e-05	0.0158189	1.22478
SRA1	0.42857	7.76966	4.12951	0.000101467	0.0160273	1.20356
CLSTN2	1.26124	7.18561	4.12854	0.000101807	0.0160273	1.20056
ZNF514	-0.459071	7.93942	-4.12062	0.000104645	0.0163612	1.17587
ANKRD50	0.432144	6.82437	4.11447	0.000106903	0.0165068	1.15672
FLJ30901	1.165	6.45523	4.11415	0.000107022	0.0165068	1.15571
C7orf61	-0.574923	7.04022	-4.10774	0.000109428	0.0166779	1.13576
SUSD1	1.13461	6.23748	4.10696	0.000109721	0.0166779	1.13336
MORC3	-0.365661	8.1726	-4.10538	0.000110324	0.0166779	1.12845
LMOD3	0.664713	4.20385	4.1018	0.000111703	0.0167753	1.1173
PSMG1	0.476354	7.5865	4.09037	0.000116208	0.0172838	1.08181
SNAP23	-0.411091	7.78259	-4.08639	0.000117816	0.0172838	1.06949
ATMIN	0.221096	8.56413	4.08538	0.000118229	0.0172838	1.06635
TRPC6	0.814299	4.78976	4.08433	0.000118657	0.0172838	1.06311
CTD-2292M16.8	1.13905	7.16363	4.08246	0.000119428	0.0172838	1.05729
NIPSNAP1	0.365822	8.48445	4.08196	0.000119632	0.0172838	1.05576
UBLCP1	0.329011	8.78717	4.07434	0.000122821	0.0175567	1.03217
GPBP1	-0.263241	10.0069	-4.07378	0.000123059	0.0175567	1.03043
DCLRE1C	-0.362365	6.89985	-4.06788	0.00012559	0.0178065	1.01217
NRAS	0.276107	8.5263	4.06439	0.00012711	0.0179107	1.00138
GALM	-0.357366	6.69278	-4.06244	0.000127966	0.0179207	0.99536
KCNJ6	1.25571	7.80953	4.0537	0.000131875	0.0183555	0.968379
TMEM109	-0.297025	8.12283	-4.05157	0.000132848	0.0183789	0.961784
SYT17	0.504484	9.13233	4.04795	0.00013451	0.0184967	0.950639
GDPD5	0.637177	6.89934	4.04004	0.000138216	0.0186067	0.926272
SEMA3G	0.779847	7.58416	4.03996	0.000138258	0.0186067	0.925998
PDIA6	-0.369771	9.44204	-4.0389	0.000138761	0.0186067	0.922739
PEX12	-0.39397	7.65787	-4.03639	0.00013996	0.0186067	0.915027
NAP1L1	-0.256547	11.2241	-4.03561	0.000140338	0.0186067	0.912612
ANK1	0.810288	7.05325	4.03476	0.000140746	0.0186067	0.91001
C17orf58	0.408487	7.88866	4.0342	0.000141015	0.0186067	0.908295
BZW2	0.43499	8.61453	4.02347	0.000146303	0.0190595	0.875299
RNF14	0.407128	7.69031	4.02289	0.000146595	0.0190595	0.873513
CALN1	0.63278	7.74899	4.02218	0.000146952	0.0190595	0.871335
DANCR	-0.414751	9.09321	-4.01434	0.000150956	0.0194682	0.847244
MARK4	0.408751	8.26743	4.0084	0.000154054	0.0197052	0.829037
LOC101929777	0.483991	5.72182	4.00752	0.00015452	0.0197052	0.826333
RANBP2	-0.359129	8.07367	-4.00574	0.000155461	0.0197151	0.820893
LRRN1	-0.616505	7.64072	-4.00343	0.000156695	0.0197618	0.813808
TTC19	0.352046	9.4054	4.00046	0.000158296	0.019854	0.804702
MAN2A2	0.345907	9.43193	3.99837	0.00015943	0.0198869	0.798311
ZXDC	-0.303443	7.2528	-3.9936	0.000162045	0.0200735	0.783732
DHDDS	0.395477	7.54513	3.99098	0.000163501	0.0200735	0.775723
NUPR1	-0.648213	10.4144	-3.99066	0.00016368	0.0200735	0.774741
PPIP5K2	0.559311	7.73531	3.9893	0.000164443	0.0200735	0.770573
GEM	-0.927179	8.10052	-3.9857	0.000166475	0.0202134	0.759578
PNPT1	-0.434733	9.13251	-3.98199	0.000168598	0.0203629	0.748227
BCAT1	0.576579	8.47039	3.97332	0.000173648	0.0207582	0.721795
TGFBR3	-0.440573	8.35692	-3.97325	0.00017369	0.0207582	0.721582
HBP1	-0.338891	7.35871	-3.97011	0.000175557	0.0208217	0.712005
GRIA3	0.414932	7.33507	3.9693	0.000176046	0.0208217	0.709517
TPBG	0.934518	6.75092	3.95292	0.000186129	0.0217258	0.659655
RAD52	-0.388215	6.17064	-3.9521	0.000186644	0.0217258	0.657182
LMO3	0.551665	8.34012	3.9505	0.000187665	0.0217258	0.6523
HNRNPC	-0.245846	9.64667	-3.94909	0.000188562	0.0217258	0.648031
HIST2H2BE	-0.681129	9.1522	-3.9478	0.000189392	0.0217258	0.6441
TMCC1	-0.274465	8.13707	-3.94778	0.0001894	0.0217258	0.644062
BOK	-0.728031	9.01219	-3.94531	0.000190995	0.0217993	0.636554
PLOD3	-0.48888	8.87315	-3.93797	0.00019581	0.0222376	0.614273
LARP7	-0.274706	7.5916	-3.92837	0.000202284	0.0227808	0.58517
CYP27C1	0.98438	5.65687	3.92713	0.000203136	0.0227808	0.581406
FSD1L	0.344391	7.22584	3.92631	0.000203696	0.0227808	0.578944
DOK6	0.89265	7.29793	3.92363	0.000205556	0.0227808	0.570811
GABPA	-0.290864	6.8733	-3.92322	0.000205841	0.0227808	0.569573
DENND2A	0.36132	8.14275	3.92077	0.000207555	0.0227808	0.562155
MYOT	-0.59118	8.79028	-3.92073	0.000207579	0.0227808	0.56205
SLIT1	0.588422	7.09918	3.90854	0.000216304	0.0235542	0.525221
SQSTM1	-0.345604	8.29843	-3.90716	0.000217319	0.0235542	0.521035
CRYZL1	0.229851	8.11103	3.90661	0.000217722	0.0235542	0.519379
GABPB2	-0.353426	8.00354	-3.89824	0.000223958	0.0241146	0.494124
C15orf59	0.67866	8.1159	3.88886	0.000231146	0.0246674	0.465879
PIN1	0.710751	8.83012	3.88872	0.000231254	0.0246674	0.465462
TH	1.88288	6.87738	3.88562	0.000233683	0.0248107	0.456118
AHSA2	-0.467643	8.23199	-3.88341	0.000235427	0.02488	0.449473
ASL	0.468904	7.0902	3.87597	0.000241388	0.0253106	0.427122
EPSTI1	0.362072	6.02339	3.87466	0.000242456	0.0253106	0.423174
PCAT19	-1.02538	6.3078	-3.8742	0.000242827	0.0253106	0.421807
DDHD2	0.35419	9.87315	3.86865	0.0002474	0.0256466	0.405134
MATN3	1.03829	4.6118	3.86553	0.000250006	0.0256466	0.395769
ZNF862	-0.328764	7.63628	-3.86515	0.000250324	0.0256466	0.394634
ENY2	0.298383	8.63269	3.8643	0.000251039	0.0256466	0.392084
ZBTB1	-0.320965	7.23945	-3.86349	0.000251718	0.0256466	0.389671
ACTR10	0.433639	10.2865	3.86222	0.000252792	0.0256466	0.385868
MAGI1	0.255101	6.79779	3.85838	0.000256068	0.025864	0.374362
CNTN4	0.908184	6.30996	3.85412	0.000259756	0.026121	0.361584
PARL	0.35462	7.53113	3.84979	0.000263548	0.0263304	0.348639
CCNA2	-0.404902	5.75256	-3.84911	0.000264146	0.0263304	0.346613
UBE2D3	-0.21703	9.619	-3.84429	0.000268443	0.0265279	0.332199
LOC441052	1.03294	4.58153	3.84428	0.000268451	0.0265279	0.33217
GBE1	0.780804	9.36666	3.83885	0.000273373	0.0268292	0.315943
EPC2	-0.30722	8.46786	-3.83736	0.000274741	0.0268292	0.311484
CA2	-0.726119	10.6467	-3.83618	0.000275828	0.0268292	0.307959
HARS	0.452857	9.56734	3.83442	0.000277449	0.0268292	0.302724
RCAN2	0.751692	11.3938	3.83378	0.00027805	0.0268292	0.300792
TASP1	0.444134	5.50187	3.83218	0.000279535	0.0268292	0.296036
ATF1	-0.348637	7.25173	-3.83198	0.000279727	0.0268292	0.295421
CTCF	-0.242893	9.1256	-3.82822	0.000283253	0.0270537	0.284236
STAG2	-0.322292	9.43496	-3.82418	0.000287107	0.0273075	0.272168
ARMCX4	0.285001	5.86782	3.82207	0.000289136	0.0273241	0.265882
RP11-466P24.7	1.1432	7.55011	3.82151	0.000289675	0.0273241	0.264217
NDUFA9	0.374641	9.19936	3.81207	0.000298934	0.0280583	0.236131
RTN2	0.620352	6.90581	3.81108	0.000299917	0.0280583	0.233199
FGFR1OP2	-0.26996	7.764	-3.80781	0.000303202	0.0282498	0.223476
CADPS2	0.797785	9.11179	3.8062	0.000304826	0.0282856	0.218708
FUBP1	-0.254017	7.91111	-3.80423	0.000306839	0.0283572	0.212833
CCBL2	0.43207	8.49212	3.8009	0.000310257	0.0284883	0.202945
SLC38A7	0.286832	6.56304	3.80041	0.000310755	0.0284883	0.201517
POGK	-0.304799	8.08068	-3.79865	0.000312584	0.0285414	0.19628
LINC00672	0.470534	7.46685	3.79339	0.000318099	0.0287754	0.180672
POMP	0.226431	10.5562	3.79298	0.000318528	0.0287754	0.17947
WBP11	0.218686	8.15088	3.7926	0.000318928	0.0287754	0.178349
TIMM23B	0.780163	7.34371	3.79139	0.00032021	0.0287773	0.174769
NR3C1	-0.313864	8.91393	-3.78936	0.000322381	0.0287946	0.168741
PCNXL2	0.321961	7.22753	3.78885	0.000322926	0.0287946	0.167234
FAM204A	0.243189	7.47735	3.78598	0.000326021	0.0289575	0.158723
NAA16	-0.371294	7.07503	-3.7832	0.000329037	0.0291121	0.150508
LOC102725188	-0.478786	8.95543	-3.77877	0.000333905	0.0293531	0.137407
ZWINT	0.52853	7.00886	3.77839	0.000334333	0.0293531	0.136265
CCDC121	-0.422301	5.71899	-3.7766	0.000336318	0.0294143	0.130984
PNISR	-0.421421	9.32001	-3.77532	0.000337746	0.0294264	0.127206
IL17RB	-0.497574	8.643	-3.7737	0.000339563	0.0294723	0.122418
MSANTD3	0.305817	7.99073	3.77251	0.000340905	0.0294767	0.118901
TIMM21	-0.233389	9.14354	-3.77023	0.000343483	0.0295875	0.112181
SGTB	0.457492	7.9082	3.76798	0.000346061	0.0296975	0.105514
NIPBL	-0.300479	8.22275	-3.76343	0.000351303	0.0299316	0.0921053
BBS7	0.507561	6.88152	3.76334	0.000351411	0.0299316	0.0918311
RNASEH2C	-0.337663	8.31263	-3.75814	0.000357502	0.0303372	0.0765084
PLAA	0.332803	6.55006	3.75579	0.000360291	0.030405	0.0695798
ERC2	0.911449	8.46379	3.75483	0.000361435	0.030405	0.0667548
LAMP2	-0.482514	10.5253	-3.75411	0.000362297	0.030405	0.0646307
LOC645166	0.338662	8.02792	3.75121	0.000365785	0.0305852	0.0560895
KATNB1	0.365083	6.53223	3.74661	0.000371382	0.0309399	0.0425518
GPRC5B	-0.27861	11.0314	-3.74214	0.000376892	0.0311721	0.0294235
CASP6	-0.428126	6.27288	-3.74213	0.0003769	0.0311721	0.0294051
SCFD2	0.381859	7.42862	3.74074	0.000378639	0.0312028	0.0253031
FAM189A1	1.00767	6.41558	3.73789	0.000382214	0.0313842	0.0169274
CNTN6	1.14906	5.91918	3.73566	0.00038503	0.0313954	0.010384
KCNB1	0.455597	7.4152	3.7356	0.000385101	0.0313954	0.0102198
CLIC2	-0.653249	6.48378	-3.73209	0.000389581	0.0316475	-8.55e-05
HSPD1	-0.327604	9.89215	-3.72995	0.000392328	0.03168	-0.00634756
DNAJB2	-0.354641	9.86149	-3.72962	0.000392756	0.03168	-0.00731927
PTPRK	-0.397645	8.75478	-3.72799	0.000394871	0.0317385	-0.0121054
ZFP62	-0.266976	9.0976	-3.72378	0.000400374	0.0317571	-0.0244364
ZNF281	-0.350053	8.58142	-3.72198	0.00040276	0.0317571	-0.0297303
PSMB7	0.213463	9.00581	3.72137	0.000403557	0.0317571	-0.0314909
APEH	0.349087	6.90838	3.7209	0.000404191	0.0317571	-0.0328897
CDC42	0.316679	9.12073	3.71932	0.000406287	0.0317571	-0.0374974
DSTN	0.239501	10.6628	3.71887	0.000406893	0.0317571	-0.0388248
SMARCA4	0.247113	8.06609	3.71847	0.000407425	0.0317571	-0.0399892
MTCH2	0.303955	8.89684	3.71798	0.000408085	0.0317571	-0.0414297
LCOR	-0.327587	8.74328	-3.71788	0.000408223	0.0317571	-0.041731
RET	0.915055	6.93303	3.71729	0.000409015	0.0317571	-0.0434585
SCRN1	0.275629	11.4802	3.71373	0.000413822	0.0320214	-0.0538651
RAD51-AS1	-0.372547	6.37852	-3.71137	0.000417043	0.0321616	-0.0607718
NF2	0.187293	6.11584	3.70854	0.000420929	0.032352	-0.0690331
PLEKHF2	-0.351557	7.07674	-3.70205	0.000429983	0.032937	-0.0879861
SPEN	-0.336702	8.42803	-3.6895	0.000448026	0.0342043	-0.124584
C11orf24	0.335079	7.7136	3.68533	0.000454172	0.0345579	-0.136712
FAM13A-AS1	-0.414373	6.70828	-3.6813	0.000460191	0.0347652	-0.148432
SNX3	-0.237269	11.1386	-3.68063	0.000461209	0.0347652	-0.150397
PSEN2	0.39963	6.50871	3.68046	0.000461464	0.0347652	-0.150891
TARDBP	-0.210479	9.76831	-3.67867	0.000464163	0.0348534	-0.15608
ZNF302	-0.320637	8.86074	-3.67474	0.000470151	0.0351186	-0.167488
DYNC1I1	0.504783	8.4486	3.67434	0.000470771	0.0351186	-0.168661
CRY2	0.478592	7.64234	3.67135	0.000475381	0.0352148	-0.177332
TBCE	0.312171	7.93603	3.67021	0.000477156	0.0352148	-0.180649
ATP5G2	-0.253996	8.59126	-3.66934	0.00047852	0.0352148	-0.183189
SSBP3	0.386932	8.05389	3.66871	0.000479506	0.0352148	-0.185021
SLC38A2	-0.555306	11.4109	-3.66404	0.000486858	0.0352148	-0.198559
PLOD2	-0.431577	8.66834	-3.6637	0.000487389	0.0352148	-0.199528
TRIM58	0.734361	4.85446	3.66348	0.000487746	0.0352148	-0.20018
DDIT4L	-0.657337	6.78239	-3.66281	0.000488807	0.0352148	-0.202114
SPOP	-0.223241	8.68914	-3.66263	0.000489098	0.0352148	-0.202643
AFTPH	-0.246802	9.29966	-3.66232	0.000489587	0.0352148	-0.203532
CREBRF	-0.306827	8.60716	-3.66217	0.00048983	0.0352148	-0.203974
NTN4	0.659876	6.85987	3.6617	0.000490573	0.0352148	-0.205321
LOC100289561	0.271832	7.9761	3.6591	0.000494749	0.0353938	-0.212863
PPM1D	-0.409299	6.91946	-3.65822	0.000496168	0.0353938	-0.21541
MANEAL	0.469059	7.18864	3.6564	0.000499112	0.0354327	-0.220673
SLC2A14	-0.461877	8.48455	-3.65466	0.000501957	0.0354327	-0.225728
AGBL5	0.29426	6.66695	3.65414	0.000502809	0.0354327	-0.227238
LSMEM1	-0.604809	5.68661	-3.65407	0.000502922	0.0354327	-0.227438
ADAMTS9-AS2	-0.412396	4.87608	-3.65131	0.000507458	0.0355284	-0.235423
PNMA6A	0.536314	8.11685	3.65005	0.00050954	0.0355284	-0.239065
ATP2A3	0.722665	5.17103	3.64874	0.000511721	0.0355284	-0.242864
LYAR	-0.293053	7.74854	-3.64862	0.000511918	0.0355284	-0.243205
PKNOX2	0.349661	6.43978	3.64776	0.000513348	0.0355284	-0.245688
CDH2	-0.274426	8.8045	-3.64682	0.000514909	0.0355284	-0.248386
CASP1	-0.573352	6.74407	-3.64667	0.000515175	0.0355284	-0.248846
CPLX2	0.686741	7.8578	3.6454	0.000517305	0.0355678	-0.252515
ZNF692	-0.350055	7.90325	-3.64432	0.000519121	0.0355855	-0.255632
SPIRE1	-0.264519	9.05377	-3.64157	0.000523782	0.0357975	-0.26358
C12orf73	0.23873	7.50921	3.639	0.000528171	0.0359897	-0.271
VAT1	0.387545	9.88063	3.63495	0.000535148	0.0363566	-0.282668
PITPNA-AS1	-0.438856	7.7907	-3.63347	0.000537726	0.0364234	-0.286941
NPIPA5	-0.575461	6.68984	-3.62967	0.00054439	0.0367312	-0.29789
TNFRSF21	0.466296	9.09203	3.62781	0.000547688	0.0367312	-0.30326
FBXL4	-0.278073	6.43656	-3.62763	0.000547996	0.0367312	-0.303758
TRAPPC9	0.259375	7.12892	3.62723	0.000548707	0.0367312	-0.304911
UBE2Q2	0.264839	9.25945	3.62552	0.000551759	0.0368275	-0.309842
CEP135	-0.322965	5.7001	-3.62411	0.000554284	0.0368882	-0.3139
CASP4	-0.535152	6.24178	-3.62299	0.0005563	0.0369054	-0.317127
LINC00115	-0.459881	6.02242	-3.62217	0.000557776	0.0369054	-0.319482
PAX6	-0.481178	7.81169	-3.61729	0.00056666	0.037236	-0.333525
MPLKIP	-0.297058	8.50149	-3.61719	0.000566834	0.037236	-0.333799
PLCXD2	0.745808	6.40059	3.61674	0.000567667	0.037236	-0.335104
BIRC2	-0.206546	9.92079	-3.61496	0.000570941	0.0373435	-0.340214
NUDT9	-0.445141	8.97939	-3.60924	0.000581607	0.0379324	-0.35666
FAM155A	0.393476	7.78894	3.60809	0.000583774	0.0379653	-0.359964
DNAJB1	-0.886355	9.70055	-3.60557	0.000588533	0.038166	-0.367177
PDZD11	0.318855	9.82304	3.60385	0.000591818	0.0382486	-0.372123
TMEM47	-0.394321	9.95516	-3.60315	0.000593157	0.0382486	-0.37413
PPME1	0.245354	7.8849	3.60169	0.000595964	0.0383213	-0.378324
CEPT1	-0.261146	7.19096	-3.59867	0.000601787	0.0383554	-0.386961
LOC101928061	-0.247723	9.06263	-3.59864	0.000601841	0.0383554	-0.38704
ZBTB44	-0.231026	8.35488	-3.5982	0.000602708	0.0383554	-0.388319
PI4K2A	0.282419	7.02167	3.59794	0.000603216	0.0383554	-0.389067
TRAPPC2L	0.293641	7.69236	3.59618	0.000606644	0.0383831	-0.394101
SLC10A4	1.60461	7.17878	3.59599	0.000607014	0.0383831	-0.394643
MDP1	0.31237	7.82642	3.59409	0.000610744	0.0385123	-0.400083
USP21	-0.339794	7.55878	-3.59176	0.00061535	0.0386958	-0.406756
G3BP1	-0.210257	7.98162	-3.58669	0.000625471	0.0392151	-0.421244
ALKBH6	0.423481	8.18675	3.58488	0.00062914	0.0392151	-0.426438
PADI1	0.519522	6.36535	3.58477	0.000629351	0.0392151	-0.426734
RILPL1	-0.22171	8.1894	-3.58422	0.000630479	0.0392151	-0.428324
HSP90AA1	-0.287433	13.5641	-3.58261	0.000633752	0.0393116	-0.432922
NR2F1	-0.431288	8.65979	-3.57728	0.000644695	0.039392	-0.448121
CRY1	-0.401989	8.42683	-3.57702	0.000645237	0.039392	-0.448867
NIN	-0.202169	6.85085	-3.57577	0.000647842	0.039392	-0.452445
RMDN1	0.309147	7.77979	3.57555	0.000648306	0.039392	-0.45308
C12orf45	0.382628	7.46892	3.57493	0.000649593	0.039392	-0.45484
TUBB3	0.489005	11.5538	3.57485	0.000649753	0.039392	-0.455059
IGF2R	-0.268299	8.07818	-3.57456	0.000650367	0.039392	-0.455897
TRIT1	0.273149	8.15962	3.5741	0.000651337	0.039392	-0.45722
PYROXD1	0.275457	7.5481	3.57398	0.000651588	0.039392	-0.457562
KLHL1	1.02464	6.59134	3.57363	0.000652306	0.039392	-0.45854
VPS33B	0.387249	7.75963	3.57185	0.00065605	0.0395136	-0.46362
IQGAP1	-0.432021	8.94542	-3.5668	0.000666767	0.0400534	-0.478002
PRKRIR	0.232137	9.01243	3.56457	0.000671555	0.0402351	-0.484352
WDR17	0.486105	6.35735	3.55878	0.000684153	0.0408826	-0.500845
FAM229B	0.371045	9.12247	3.55638	0.000689436	0.0409222	-0.507671
BCAP29	0.211102	7.84418	3.55556	0.00069124	0.0409222	-0.509989
MSL2	-0.309765	8.14509	-3.5551	0.000692264	0.0409222	-0.511303
PAN2	-0.525777	8.09049	-3.55492	0.000692669	0.0409222	-0.511822
SSRP1	-0.166751	8.409	-3.55442	0.000693778	0.0409222	-0.513241
SYTL2	0.335152	7.4681	3.55308	0.000696753	0.0409917	-0.517037
RNF144A-AS1	0.426545	5.36631	3.55209	0.000698972	0.0410165	-0.519858
LRRC3B	0.619807	7.85699	3.54967	0.000704408	0.0411255	-0.52673
MAN1A1	-0.42262	6.54998	-3.54966	0.000704432	0.0411255	-0.526761
PPFIA3	0.442579	7.12887	3.54576	0.000713284	0.041536	-0.537838
CREBL2	-0.211309	9.19606	-3.54451	0.000716139	0.0415888	-0.541382
UBAP2L	0.17007	7.68552	3.54353	0.00071838	0.0415888	-0.544152
AK055981	0.59569	8.96008	3.54297	0.000719656	0.0415888	-0.545727
COBL	-0.374464	9.32722	-3.54151	0.000723027	0.0416621	-0.549871
LINC00965	0.512762	7.13525	3.53844	0.000730155	0.0416621	-0.558572
CNKSR3	-0.245146	6.29234	-3.53835	0.000730371	0.0416621	-0.558834
NDUFA3	0.252221	10.4253	3.53825	0.000730612	0.0416621	-0.559127
RBM4B	-0.40469	8.27976	-3.5378	0.000731652	0.0416621	-0.560388
AP2A2	0.303942	7.91028	3.53736	0.000732691	0.0416621	-0.561647
RFTN2	-0.448165	8.69376	-3.53693	0.0007337	0.0416621	-0.562867
SLC6A3	1.35037	7.59931	3.53428	0.00073993	0.0418295	-0.570365
PSMD4	0.193766	10.0184	3.5337	0.000741294	0.0418295	-0.571999
RDH12	0.986032	5.55703	3.53322	0.000742433	0.0418295	-0.57336
ZBTB20	-0.385495	9.62215	-3.53257	0.000743978	0.0418295	-0.575203
KTN1	-0.304521	10.7843	-3.53108	0.000747512	0.041925	-0.579406
ZNF83	-0.382292	7.37394	-3.53012	0.000749815	0.0419511	-0.582133
MDH2	0.345744	9.24443	3.52742	0.000756307	0.0422108	-0.589776
FAM127A	0.342194	10.8047	3.52343	0.000765993	0.0426471	-0.601058
PPP1R2	0.285019	7.34331	3.52136	0.00077106	0.0428248	-0.606902
HNRNPU-AS1	-0.507049	8.5605	-3.51706	0.000781688	0.0433097	-0.619036
RP11-480A16.1	-0.374901	7.45513	-3.51397	0.000789413	0.0436318	-0.627752
ASB5	1.14666	4.66473	3.51183	0.000794817	0.0436558	-0.633798
RAB3A	0.55177	8.73486	3.51057	0.000797999	0.0436558	-0.637339
RP11-533E19.7	-0.4365	5.96456	-3.50981	0.000799917	0.0436558	-0.639466
WDR61	0.240187	8.04667	3.5095	0.000800714	0.0436558	-0.640349
HSPE1	-0.395102	10.7202	-3.50818	0.000804096	0.0436558	-0.644084
OLFM3	1.10264	6.25261	3.50728	0.000806393	0.0436558	-0.646611
EPS15	0.229341	10.9028	3.50723	0.000806515	0.0436558	-0.646745
SNX9	-0.268935	8.69558	-3.50705	0.000806986	0.0436558	-0.647262
BAZ1A	-0.44911	7.65999	-3.50702	0.00080706	0.0436558	-0.647343
SPG21	-0.208885	9.31311	-3.50305	0.000817301	0.0440695	-0.658516
TPST2	-0.391518	8.38038	-3.50229	0.000819274	0.0440695	-0.660652
PRR14	-0.288532	7.54637	-3.50182	0.000820499	0.0440695	-0.661976
SLC2A13	0.773973	7.3429	3.4993	0.000827084	0.0443189	-0.669057
LOC158402	0.461561	5.36007	3.49702	0.000833108	0.0445371	-0.675486
TRA2A	-0.335214	8.09443	-3.49339	0.000842755	0.0446174	-0.685684
AGK	0.381356	7.01761	3.49309	0.000843549	0.0446174	-0.686519
TOPORS	-0.333948	8.06422	-3.49296	0.000843884	0.0446174	-0.68687
ELAVL2	0.839497	8.76413	3.49255	0.000844981	0.0446174	-0.68802
TBC1D13	0.389625	7.7116	3.49229	0.000845686	0.0446174	-0.688759
SLC35F1	0.493519	9.46687	3.49205	0.000846338	0.0446174	-0.689441
BC045805	0.78021	7.53499	3.49131	0.000848312	0.0446185	-0.691505
DOPEY1	0.26158	6.94658	3.49029	0.000851076	0.0446463	-0.694386
FOXA2	0.622978	5.08845	3.48951	0.000853172	0.0446463	-0.696564
HPGD	0.571732	5.05495	3.48847	0.000856001	0.0446463	-0.699497
POLA1	-0.315418	7.62141	-3.48762	0.000858298	0.0446463	-0.70187
LPPR4	0.607067	7.64814	3.4875	0.000858619	0.0446463	-0.702201
AP1M1	0.308582	8.11817	3.48188	0.000874058	0.0453457	-0.717982
MFAP3	-0.279419	6.76777	-3.47985	0.000879669	0.0455034	-0.723647
RAB9A	-0.36973	9.37596	-3.47935	0.000881083	0.0455034	-0.72507
AP1S2	-0.314242	9.04361	-3.47845	0.000883574	0.045529	-0.72757
TRIM36	0.485287	6.04407	3.4772	0.000887083	0.0455878	-0.731078
G6PC3	0.352381	8.24576	3.47662	0.000888709	0.0455878	-0.7327
DLK1	1.02455	6.31894	3.47223	0.00090114	0.0460469	-0.744997
SLTM	-0.300906	9.51546	-3.47179	0.000902377	0.0460469	-0.746211
THRB	-0.308547	6.93325	-3.47133	0.000903712	0.0460469	-0.74752
AIMP2	0.25005	8.368	3.46798	0.000913305	0.0464053	-0.756865
HNRNPH1	-0.243073	9.04499	-3.46715	0.000915701	0.0464053	-0.759185
C16orf93	0.872993	6.00578	3.46676	0.000916843	0.0464053	-0.760288
C10orf76	0.268248	7.0566	3.46548	0.000920556	0.0464341	-0.763865
FAM126A	0.285422	6.92893	3.464	0.00092487	0.0464341	-0.768003
B3GNT2	0.306701	6.7178	3.46399	0.000924885	0.0464341	-0.768017
MYL12B	0.28999	10.82	3.46376	0.00092555	0.0464341	-0.768653
GPR26	0.928997	7.25613	3.46237	0.000929644	0.0465372	-0.772559
F5	-0.606079	6.35628	-3.45962	0.000937724	0.0467907	-0.780217
HSPH1	-0.721255	9.67152	-3.45926	0.000938807	0.0467907	-0.781239
SGSH	0.397451	6.77198	3.45818	0.000941993	0.0468472	-0.784236
RNF130	-0.243866	8.16773	-3.45707	0.000945295	0.0469092	-0.787333
RITA1	0.497146	6.69348	3.45626	0.000947722	0.0469275	-0.789602
LYRM9	0.294709	7.12121	3.45521	0.000950862	0.0469275	-0.792528
PPP4R2	-0.282233	8.14298	-3.45425	0.000953736	0.0469275	-0.795197
PWP1	0.208589	8.78821	3.4542	0.000953886	0.0469275	-0.795337
MANBA	-0.291684	7.84219	-3.45278	0.000958163	0.0469542	-0.799295
RIMBP2	0.50898	5.97489	3.45236	0.000959442	0.0469542	-0.800476
GPR173	0.36957	6.01856	3.45197	0.0009606	0.0469542	-0.801542
CBFA2T2	-0.248988	7.53022	-3.45111	0.000963209	0.0469811	-0.803942
FOXN3	-0.232171	7.9737	-3.44964	0.000967696	0.0470994	-0.808053
CHORDC1	-0.63012	8.76267	-3.44816	0.000972192	0.0472175	-0.812154
BAG3	-0.805916	10.1958	-3.44579	0.000979496	0.0474712	-0.818774
SLC44A5	0.49144	5.10103	3.43826	0.00100294	0.0484266	-0.839692
PDE7A	-0.242289	6.1194	-3.43789	0.00100413	0.0484266	-0.840744
TGIF1	-0.344179	6.16083	-3.43743	0.00100557	0.0484266	-0.842011
NDUFA7	0.27074	7.48858	3.43398	0.00101652	0.0488506	-0.851584
KIAA0319	0.620273	7.53766	3.43094	0.00102628	0.0492161	-0.860034
KLHDC10	0.250692	8.78332	3.42916	0.00103203	0.0493882	-0.864976
LOC100133130	0.483522	6.79376	3.42712	0.00103863	0.0495568	-0.870614
SNTB2	-0.223968	6.18031	-3.42674	0.0010399	0.0495568	-0.871687
PHF3	-0.243771	8.26272	-3.42006	0.00106187	0.0503539	-0.890172
TNRC6C-AS1	-0.410873	7.53206	-3.4198	0.00106274	0.0503539	-0.890894
KIAA0930	-0.310902	9.88375	-3.41965	0.00106324	0.0503539	-0.89131
PDXK	0.256485	8.44108	3.41894	0.00106562	0.0503624	-0.893291
KIF2A	0.288636	8.68325	3.41634	0.00107432	0.0505906	-0.900475
ABHD2	0.238272	8.31595	3.41617	0.00107489	0.0505906	-0.900939
MAN1C1	0.438157	7.95548	3.41501	0.00107881	0.0506708	-0.904159
DNMT1	-0.279174	8.08421	-3.41234	0.00108787	0.0509278	-0.91155
ZNF532	-0.294084	9.3135	-3.41208	0.00108874	0.0509278	-0.912259
CDC25A	0.411093	4.90048	3.40956	0.00109735	0.0512254	-0.919215
ZAR1	0.5685	5.31659	3.40846	0.00110113	0.051297	-0.922255
LRPAP1	0.302179	8.26271	3.40608	0.00110936	0.051575	-0.928831
CIZ1	-0.217711	7.76399	-3.4045	0.00111486	0.0516519	-0.933204
PCDHGA4	-0.464573	7.21347	-3.4043	0.00111554	0.0516519	-0.933738
MAGED1	0.465694	10.7523	3.39989	0.00113101	0.0521085	-0.945904
PDE8B	0.343607	7.95417	3.39968	0.00113177	0.0521085	-0.946501
RFPL1S	0.568519	6.65613	3.39954	0.00113225	0.0521085	-0.946872
ZNF818P	-0.465472	5.1068	-3.39764	0.00113898	0.0523128	-0.952107
ELK4	-0.22471	6.64958	-3.3933	0.00115451	0.0528433	-0.964069
CNTNAP2	0.482147	8.59482	3.39312	0.00115516	0.0528433	-0.964566
PDIA4	-0.368516	8.65789	-3.39114	0.00116233	0.0530651	-0.970032
BTG1	-0.451616	8.05366	-3.38862	0.00117148	0.0533758	-0.976952
THEM4	0.292865	7.13418	3.38501	0.00118472	0.0538716	-0.986876
FAM213B	0.364802	8.9375	3.38402	0.00118839	0.0539312	-0.989609
UHRF1	-0.481579	7.01749	-3.38044	0.00120168	0.0543386	-0.999426
FOXO3	-0.259474	8.46025	-3.38032	0.00120213	0.0543386	-0.999756
PSMD12	0.370135	9.22611	3.37834	0.00120958	0.0545671	-1.00521
LINC00263	-0.452353	6.70813	-3.37387	0.0012265	0.0552055	-1.01747
PHF19	-0.291049	7.01013	-3.37264	0.0012312	0.0552055	-1.02085
SSSCA1	0.93504	6.06742	3.3721	0.00123327	0.0552055	-1.02233
CCDC92	0.331966	10.507	3.37196	0.00123381	0.0552055	-1.02271
TRAF3IP1	0.264587	7.48972	3.37143	0.00123582	0.0552055	-1.02415
MRPS6	-0.534033	9.63692	-3.37009	0.00124097	0.0552373	-1.02782
PRKAR1B	0.490292	7.47219	3.36986	0.00124186	0.0552373	-1.02845
RUNDC3A	0.46074	8.58284	3.3693	0.00124404	0.0552373	-1.03
PMS2P1	0.314705	7.22315	3.36872	0.00124627	0.0552373	-1.03158
RAB2A	0.174691	9.21629	3.36811	0.00124863	0.0552373	-1.03325
SIN3B	0.337788	7.03134	3.36654	0.00125476	0.0553723	-1.03757
ARFGEF2	0.227676	7.64403	3.36591	0.0012572	0.0553723	-1.03929
METTL7A	-0.336992	9.86117	-3.36546	0.00125896	0.0553723	-1.04052
ATL1	0.434332	10.1411	3.36315	0.001268	0.0555372	-1.04683
C12orf43	0.377513	7.32904	3.36275	0.00126958	0.0555372	-1.04794
L1CAM	0.692816	6.60922	3.36206	0.00127229	0.0555372	-1.04982
LINC01158	-0.401189	8.699	-3.36202	0.00127244	0.0555372	-1.04992
GFPT2	-0.370404	7.1332	-3.36057	0.00127821	0.0556826	-1.05391
LOC100289097	0.267743	8.31418	3.35987	0.00128098	0.0556971	-1.05582
TRPS1	-0.378595	8.49016	-3.35802	0.00128835	0.0558595	-1.06088
POGZ	-0.321236	8.79856	-3.3577	0.00128961	0.0558595	-1.06175
RICTOR	-0.215552	8.48287	-3.3561	0.00129602	0.0560309	-1.06612
PPP1R12A	-0.192347	8.69512	-3.3554	0.00129884	0.0560467	-1.06804
PPP1CC	-0.266835	10.967	-3.35438	0.00130296	0.0560571	-1.07083
PTAR1	-0.257521	8.12541	-3.35379	0.00130533	0.0560571	-1.07243
GBAS	0.343956	9.97432	3.35313	0.001308	0.0560571	-1.07423
RBM4	0.632203	6.79227	3.35291	0.00130891	0.0560571	-1.07485
CHN2	-0.557035	8.24419	-3.34936	0.00132333	0.0565688	-1.08451
PRKCZ	0.408269	9.72061	3.34874	0.00132591	0.0565729	-1.08623
SNX33	-0.296627	7.4717	-3.34591	0.00133754	0.0569627	-1.09393
KLHL13	0.754354	7.89672	3.34474	0.00134241	0.0570638	-1.09714
GCH1	0.574547	8.03313	3.34048	0.00136018	0.0577115	-1.10873
COMMD1	0.179889	9.10259	3.33893	0.00136673	0.0577283	-1.11297
OPA1	0.292036	8.25943	3.33876	0.00136743	0.0577283	-1.11342
RAB11A	0.265865	9.34945	3.33859	0.00136816	0.0577283	-1.11389
FAM53B	-0.283871	6.95189	-3.33672	0.00137608	0.0578536	-1.11898
PCSK1	1.35075	6.06985	3.33642	0.00137734	0.0578536	-1.11978
RBM17	-0.249124	8.90779	-3.33609	0.00137873	0.0578536	-1.12067
CHPT1	-0.368782	8.9765	-3.33531	0.00138209	0.0578879	-1.12281
ARL6	0.390919	6.7363	3.33387	0.00138823	0.057939	-1.12673
HIST1H2BD	-0.513591	7.86248	-3.33383	0.00138838	0.057939	-1.12682
LOC728730	0.373508	5.91962	3.33287	0.00139252	0.0580056	-1.12944
YY1	-0.217123	8.95606	-3.3313	0.0013993	0.0581195	-1.13372
DSERG1	-0.371157	6.84474	-3.33105	0.00140035	0.0581195	-1.13438
MED4	0.275086	7.23475	3.32898	0.00140932	0.0581304	-1.14001
RGS6	0.509895	6.48119	3.3286	0.00141098	0.0581304	-1.14105
KCNJ2	-0.499265	9.61976	-3.32737	0.00141634	0.0581304	-1.14439
VAPB	0.22104	9.17629	3.32728	0.00141671	0.0581304	-1.14462
TVP23A	0.533751	6.47799	3.32692	0.00141831	0.0581304	-1.14561
MBNL1	-0.240029	7.90927	-3.32685	0.00141863	0.0581304	-1.14581
SERBP1	-0.203523	9.5025	-3.32656	0.0014199	0.0581304	-1.1466
MIR612	-0.54147	10.2359	-3.32631	0.00142098	0.0581304	-1.14727
CLIP3	0.361761	8.73164	3.32524	0.00142568	0.0582183	-1.15018
ABCA3	0.354907	8.07719	3.32394	0.00143141	0.0582247	-1.15372
CLEC2B	-0.633193	7.23209	-3.32296	0.0014357	0.0582247	-1.15636
GTPBP3	0.245625	7.06268	3.32258	0.00143741	0.0582247	-1.1574
SPA17	0.477343	7.03504	3.3225	0.00143776	0.0582247	-1.15762
GBF1	0.439161	7.37209	3.32231	0.00143859	0.0582247	-1.15813
LRRC55	0.866367	5.04274	3.32014	0.00144823	0.0585109	-1.16401
NFIB	-0.317139	8.65125	-3.31699	0.00146237	0.0589714	-1.17257
VEZT	0.25754	7.67517	3.31623	0.00146579	0.0589714	-1.17463
ACTR1A	0.302762	9.32618	3.31587	0.00146737	0.0589714	-1.17558
STOML1	0.330541	7.56859	3.31392	0.0014762	0.0592218	-1.18086
GFRA1	0.591143	7.03844	3.31294	0.00148067	0.0592968	-1.18352
EGLN1	-0.225652	8.65302	-3.31135	0.00148793	0.059362	-1.18783
KIAA1551	-0.35443	7.41252	-3.31095	0.00148978	0.059362	-1.18893
MIR4745	-0.290914	8.28295	-3.31088	0.0014901	0.059362	-1.18912
RP11-382B18.4	0.925921	5.70627	3.30994	0.00149438	0.0594291	-1.19165
MT1G	-0.529232	9.95523	-3.30888	0.00149927	0.0595196	-1.19452
CELF4	0.481488	6.71931	3.30829	0.00150198	0.0595196	-1.19611
SATB2	-0.304028	6.33776	-3.3072	0.00150703	0.0595196	-1.19907
AGPAT4	0.413835	8.90953	3.30719	0.00150709	0.0595196	-1.1991
CMPK2	0.449808	8.14381	3.30552	0.00151483	0.0597219	-1.20361
LBH	0.486264	7.90558	3.30101	0.00153593	0.0604495	-1.2158
MYRIP	0.391341	7.13895	3.29959	0.00154264	0.060609	-1.21963
TCF25	0.225062	9.10349	3.29895	0.00154566	0.0606235	-1.22136
PRR34-AS1	-0.391919	8.86315	-3.29716	0.00155415	0.0607664	-1.22618
AGTPBP1	0.338868	8.85594	3.29695	0.00155517	0.0607664	-1.22675
PIGZ	0.472086	7.27829	3.2965	0.00155729	0.0607664	-1.22796
RHOF	0.354892	5.88093	3.29443	0.00156721	0.0609639	-1.23355
NME5	0.417048	7.87593	3.29416	0.00156851	0.0609639	-1.23427
MORN4	0.253999	7.54017	3.29243	0.00157686	0.0609639	-1.23895
C15orf37	0.760568	5.49804	3.29233	0.00157735	0.0609639	-1.23922
SUPT20H	-0.209159	7.16087	-3.29232	0.0015774	0.0609639	-1.23925
TATDN3	0.254591	7.50602	3.29176	0.00158009	0.0609639	-1.24075
DCUN1D5	0.276548	8.22787	3.29156	0.00158105	0.0609639	-1.24128
ZNF680	-0.342794	7.69298	-3.29085	0.00158449	0.0609936	-1.2432
TBC1D30	0.455877	6.3566	3.28824	0.0015972	0.0613793	-1.25023
EBF3	0.77564	5.72955	3.28616	0.00160741	0.0615746	-1.25584
HTATIP2	-0.292784	7.78158	-3.28611	0.00160768	0.0615746	-1.25598
CBR1	-0.353732	9.78375	-3.28511	0.00161259	0.0616518	-1.25867
ATG101	-0.291574	7.92304	-3.2846	0.00161509	0.0616518	-1.26003
JADE2	-0.357591	7.49083	-3.28265	0.00162477	0.0618891	-1.26529
DNM1L	0.274176	8.55024	3.28225	0.00162674	0.0618891	-1.26635
SCN3A	0.556542	8.56282	3.28099	0.00163302	0.0620247	-1.26974
MPPED2	0.505123	6.81429	3.27965	0.00163972	0.062176	-1.27335
DLD	0.345032	9.01016	3.27897	0.00164314	0.0622023	-1.27518
CGGBP1	-0.242906	9.06391	-3.2778	0.00164902	0.0623216	-1.27833
EXOSC10	0.190675	7.15335	3.27607	0.00165776	0.0625483	-1.28298
TOX2	0.774986	7.22492	3.27496	0.00166339	0.0626571	-1.28596
TNRC6B	-0.250325	8.23716	-3.27433	0.0016666	0.0626745	-1.28765
PHF21A	-0.22971	7.98859	-3.27192	0.00167891	0.0628673	-1.29413
CSDC2	0.562561	7.72989	3.27176	0.00167973	0.0628673	-1.29456
SNUPN	0.347536	8.32383	3.27146	0.00168126	0.0628673	-1.29536
ARHGAP12	-0.253457	8.40442	-3.27082	0.00168455	0.0628673	-1.29708
REPS2	0.42088	7.82897	3.27064	0.00168549	0.0628673	-1.29757
ACP2	0.46937	7.1816	3.26991	0.00168922	0.0629036	-1.29951
KCNMA1	0.248686	7.45769	3.26867	0.00169565	0.06304	-1.30285
INPP4B	0.375634	4.93731	3.2676	0.00170118	0.0631428	-1.30572
ZNF141	-0.296644	5.95898	-3.26502	0.00171458	0.0634555	-1.31262
OMA1	-0.389452	8.24022	-3.26472	0.00171618	0.0634555	-1.31344
MMP24-AS1	0.239681	8.02858	3.26438	0.00171795	0.0634555	-1.31434
SMURF1	0.30947	6.88277	3.26299	0.00172525	0.0635762	-1.31807
PAK6	0.488572	6.2501	3.2627	0.00172678	0.0635762	-1.31885
NDUFA2	0.236912	7.86559	3.25883	0.00174722	0.064225	-1.3292
FASTKD3	0.319162	7.61351	3.25786	0.00175242	0.0643126	-1.33181
ZBTB33	-0.216341	7.69994	-3.25605	0.00176206	0.0644702	-1.33664
FOXRED1	0.251736	7.84403	3.256	0.00176236	0.0644702	-1.33678
RSBN1	-0.232696	7.80022	-3.25546	0.00176526	0.0644729	-1.33823
LOC101927451	-0.377366	7.0367	-3.25469	0.00176938	0.0645203	-1.34028
SLC35D3	1.4991	5.46111	3.25182	0.00178488	0.0649817	-1.34795
LSM14A	-0.19609	9.41998	-3.25013	0.00179411	0.0651532	-1.35248
GDAP1	0.36202	8.5402	3.24991	0.0017953	0.0651532	-1.35306
SYNGR3	1.07361	9.09996	3.24934	0.0017984	0.065162	-1.35458
DENND1A	0.325758	6.67128	3.24841	0.00180347	0.0652423	-1.35706
POU3F2	0.263468	8.55473	3.24469	0.00182398	0.0658116	-1.36699
ZNF471	-0.252997	6.57953	-3.24451	0.00182498	0.0658116	-1.36747
LRFN5	0.481992	7.69894	3.24157	0.00184136	0.0661544	-1.37533
LGALSL	0.354873	7.31326	3.24145	0.001842	0.0661544	-1.37563
FBLN7	0.747062	5.77243	3.24107	0.00184413	0.0661544	-1.37665
ATAD1	0.308893	8.52265	3.24037	0.00184807	0.0661544	-1.37852
RTF1	0.254657	7.8836	3.24015	0.00184927	0.0661544	-1.37909
MEF2BNB	0.389571	7.28245	3.23877	0.00185708	0.0661544	-1.38279
EED	-0.27983	7.73988	-3.23784	0.00186231	0.0661544	-1.38526
TMEM200C	0.41509	6.33839	3.23748	0.00186434	0.0661544	-1.38622
TMEM222	0.271725	8.42669	3.23705	0.00186674	0.0661544	-1.38735
TWIST1	0.488793	6.2526	3.23631	0.00187098	0.0661544	-1.38934
MYL5	0.796297	6.15525	3.23588	0.00187338	0.0661544	-1.39047
NANOS1	0.620593	6.71321	3.23581	0.00187382	0.0661544	-1.39068
NENF	0.221277	8.36619	3.23549	0.00187563	0.0661544	-1.39153
PIGF	-0.200207	8.87432	-3.23505	0.00187813	0.0661544	-1.3927
CHCHD6	0.410223	7.62161	3.23495	0.00187866	0.0661544	-1.39294
PSME3	0.246444	8.30251	3.23438	0.00188192	0.0661544	-1.39447
RBM14	-0.309003	6.70919	-3.23392	0.00188457	0.0661544	-1.3957
CNIH3	0.453867	6.39472	3.23356	0.00188665	0.0661544	-1.39667
TATDN1	0.293324	8.78982	3.23176	0.00189696	0.0664138	-1.40146
SV2B	0.623669	6.97635	3.23062	0.0019035	0.0665167	-1.40448
TCP11L1	0.351892	6.00716	3.23023	0.00190572	0.0665167	-1.40551
LOC102724689	0.728066	6.17782	3.22793	0.00191907	0.0668804	-1.41164
EIF3K	0.201117	9.67457	3.22604	0.00193005	0.0671604	-1.41665
C11orf49	0.325658	7.98033	3.22539	0.00193388	0.0671912	-1.41839
LSM4	0.261302	8.20602	3.22351	0.00194491	0.0674719	-1.42338
RASA2	-0.257552	7.67168	-3.222	0.00195378	0.0676768	-1.42738
PHF20	-0.175231	7.78005	-3.21973	0.00196727	0.0680405	-1.43342
GLMN	0.460168	6.50415	3.21796	0.0019778	0.0683013	-1.43811
TCF4	-0.35461	9.91439	-3.2159	0.00199017	0.0686248	-1.44358
SPATA7	0.299122	7.90655	3.2145	0.00199859	0.0688111	-1.44728
TUBB4B	0.396942	11.6281	3.21142	0.00201726	0.0693493	-1.45545
FAM102B	0.621953	8.14	3.20947	0.00202917	0.069654	-1.46062
PDIK1L	-0.295249	6.94336	-3.20838	0.00203583	0.0697775	-1.46349
RGAG1	0.758588	5.50541	3.20787	0.002039	0.0697813	-1.46485
LOC101928198	-0.257718	8.16648	-3.20707	0.00204392	0.069845	-1.46697
DDX17	-0.335121	10.1399	-3.20624	0.00204899	0.0699138	-1.46915
PNPO	0.256507	8.34129	3.20491	0.00205724	0.0699966	-1.47267
ARF3	0.226615	9.95318	3.20486	0.00205755	0.0699966	-1.4728
DTD1	0.283565	7.80544	3.20395	0.00206323	0.0700158	-1.47522
GAS1	-0.402361	6.53918	-3.20378	0.00206425	0.0700158	-1.47566
SPCS1	0.243028	10.8229	3.20305	0.00206878	0.0700654	-1.47758
IER5	-0.559025	8.00032	-3.20197	0.00207555	0.0701904	-1.48044
FKBP4	-0.543974	7.96439	-3.20077	0.00208309	0.0703412	-1.48363
HIST1H4H	-0.424269	6.45508	-3.19753	0.00210348	0.070925	-1.49218
CORO2A	0.58574	5.78116	3.19683	0.0021079	0.0709691	-1.49402
SGSM1	0.324943	6.65841	3.19592	0.00211373	0.0710605	-1.49644
PIGY	-0.180365	9.33373	-3.19369	0.00212796	0.0714336	-1.50232
IST1	-0.180885	8.93006	-3.19057	0.00214796	0.07192	-1.51053
RP11-1114A5.4	-0.443335	6.52641	-3.19034	0.00214944	0.07192	-1.51113
LOC441155	-0.278404	9.26082	-3.18996	0.0021519	0.07192	-1.51213
OSBPL10	0.334407	5.78719	3.18777	0.00216612	0.0722894	-1.51791
FIBP	0.484661	8.62234	3.18626	0.00217599	0.0725128	-1.5219
GALT	0.279432	6.43978	3.18536	0.00218184	0.0726017	-1.52425
BBS4	0.311563	7.70933	3.18463	0.00218666	0.0726564	-1.52619
CHRNB3	0.753995	4.71589	3.18176	0.00220558	0.0731785	-1.53374
ABCA5	0.326519	7.51884	3.17921	0.00222249	0.0736325	-1.54044
MED13	-0.231097	8.73241	-3.17767	0.0022328	0.073777	-1.5445
PCDHA1	0.364029	8.21861	3.17759	0.00223332	0.073777	-1.5447
ZNF24	-0.220991	8.73685	-3.17638	0.00224145	0.0738443	-1.54788
HSPA1L	-0.594734	6.54124	-3.17618	0.00224279	0.0738443	-1.54841
GID8	-0.198157	8.16076	-3.17584	0.00224506	0.0738443	-1.54929
THAP9-AS1	0.372297	8.30853	3.17244	0.00226805	0.074393	-1.55822
CNPY2	0.215399	8.53254	3.17241	0.00226826	0.074393	-1.5583
RUNDC3B	0.431662	8.45635	3.16904	0.00229128	0.0750208	-1.56715
TUBA1B	0.239513	12.693	3.16825	0.00229669	0.0750208	-1.56922
HGSNAT	0.285683	6.5245	3.16817	0.00229726	0.0750208	-1.56944
INSM1	0.98778	5.90138	3.167	0.00230535	0.0750805	-1.57252
RP5-1074L1.4	-0.505229	6.59324	-3.16656	0.00230837	0.0750805	-1.57367
MTHFD2L	-0.223609	5.90544	-3.16647	0.00230895	0.0750805	-1.57389
EXOC8	0.288758	8.10852	3.16505	0.00231883	0.0752944	-1.57763
MIR22	0.5284	6.68141	3.16359	0.00232897	0.0754673	-1.58145
COMT	-0.201616	7.97829	-3.16333	0.00233077	0.0754673	-1.58213
ROBO2	0.865886	6.45853	3.16198	0.0023402	0.0755812	-1.58567
VGLL3	0.714349	4.91953	3.16138	0.00234436	0.0755812	-1.58722
JAKMIP1	0.512788	8.61089	3.16107	0.00234656	0.0755812	-1.58804
CACYBP	-0.367564	9.85369	-3.16093	0.00234753	0.0755812	-1.58841
ATP6V0E2-AS1	0.805328	5.34568	3.16025	0.00235228	0.0756276	-1.59018
SNHG19	-0.35699	9.5573	-3.1589	0.00236182	0.0758273	-1.59372
SV2C	0.968525	7.05002	3.1579	0.00236892	0.0758948	-1.59635
KANSL1L	-0.224214	6.9124	-3.15661	0.002378	0.0758948	-1.5997
GNA13	-0.292444	9.33124	-3.1565	0.00237882	0.0758948	-1.6
USP14	0.188803	9.4394	3.15647	0.00237905	0.0758948	-1.60009
KCND3	0.399867	7.71289	3.15626	0.00238054	0.0758948	-1.60064
PMS2	0.201769	7.78082	3.15578	0.00238393	0.0758969	-1.60189
TPM3	0.232155	8.54324	3.15521	0.00238802	0.0759212	-1.60339
RP11-953B20.1	-0.434148	7.32336	-3.15436	0.0023941	0.0760085	-1.60561
BGLAP	-0.353782	7.14581	-3.15338	0.0024011	0.0761247	-1.60817
RP11-473I1.9	0.273324	7.55544	3.15239	0.0024082	0.0761893	-1.61075
SLC3A2	-0.305421	8.35733	-3.15128	0.00241614	0.0761893	-1.61364
ADCY10P1	-0.376404	6.75624	-3.15103	0.00241801	0.0761893	-1.61431
USP37	-0.233012	7.03559	-3.15092	0.00241874	0.0761893	-1.61458
EDEM3	-0.234282	8.02613	-3.15077	0.00241982	0.0761893	-1.61497
SCAF4	-0.227837	6.94796	-3.1497	0.0024276	0.076273	-1.61778
NR1D2	-0.277157	8.83956	-3.14948	0.00242916	0.076273	-1.61834
2024-09-03	0.578917	9.68017	3.14821	0.00243838	0.0764313	-1.62166
SAFB	-0.170075	7.62219	-3.14777	0.0024416	0.0764313	-1.62282
RP1-86D1.3	-0.545604	5.57406	-3.14741	0.00244425	0.0764313	-1.62377
C1orf50	0.250768	7.77451	3.14639	0.00245167	0.0765584	-1.62642
HR	0.348378	6.42061	3.14418	0.00246787	0.0769592	-1.63219
SPRY2	-0.402914	9.22485	-3.14267	0.00247896	0.0771938	-1.63611
FMN1	0.25789	5.28639	3.14224	0.00248216	0.0771938	-1.63724
RPS3	-0.248886	12.1653	-3.14136	0.00248871	0.0772922	-1.63955
PSD3	0.396644	9.73731	3.14021	0.00249724	0.0774519	-1.64254
SMNDC1	-0.247439	9.4376	-3.13972	0.00250084	0.0774581	-1.6438
ANAPC1	0.228159	7.35904	3.13882	0.00250759	0.0775621	-1.64617
GRIK3	0.295611	6.02536	3.13822	0.00251207	0.0775954	-1.64773
APOC1	0.416755	10.4928	3.13713	0.00252023	0.0777423	-1.65057
GARNL3	0.320049	6.62195	3.13406	0.0025433	0.0783479	-1.65854
BBS10	-0.291111	7.52712	-3.13262	0.00255422	0.0785658	-1.66229
GPBP1L1	-0.197301	8.50447	-3.13222	0.00255725	0.0785658	-1.66333
MIR100HG	-0.382727	9.59814	-3.13122	0.00256491	0.078695	-1.66594
FIG4	0.533551	8.58008	3.13051	0.0025703	0.0787547	-1.66778
GABRA4	0.671331	6.38098	3.12967	0.00257676	0.0788469	-1.66998
IPO7	-0.165202	9.82838	-3.12909	0.00258115	0.0788753	-1.67147
RGS4	0.843402	7.69417	3.12857	0.00258518	0.0788928	-1.67283
IRGQ	0.22807	6.98751	3.12722	0.00259558	0.079021	-1.67634
DFFB	-0.422896	6.45385	-3.12712	0.0025963	0.079021	-1.67659
FBXW11	-0.195922	9.14554	-3.12491	0.00261341	0.0794242	-1.68233
ADAMTSL3	-0.243423	5.7964	-3.1244	0.00261739	0.0794242	-1.68367
TCTN3	0.271227	7.50336	3.12406	0.00261999	0.0794242	-1.68453
MEIS2	-0.420465	8.17526	-3.12267	0.00263081	0.0795581	-1.68814
PCIF1	0.256973	6.3291	3.1226	0.00263138	0.0795581	-1.68833
DCAF16	0.377833	7.18584	3.12214	0.00263499	0.0795622	-1.68953
TMEM38B	-0.214699	7.576	-3.121	0.00264389	0.0797254	-1.69248
CASC3	-0.307004	10.2198	-3.11745	0.0026719	0.0804635	-1.70169
TSN	0.169806	8.84564	3.11644	0.0026799	0.0804958	-1.70431
SLC23A2	0.250533	7.09864	3.11642	0.00268002	0.0804958	-1.70435
SLC16A2	0.433838	6.43424	3.11399	0.0026994	0.0809713	-1.71065
RRAGD	-0.250617	9.14701	-3.11342	0.00270399	0.0809933	-1.71213
CPSF2	-0.270472	7.96283	-3.11301	0.00270723	0.0809933	-1.71318
AK021804	-0.484295	9.26047	-3.11193	0.00271593	0.0811472	-1.71599
AHNAK2	0.540828	7.17218	3.11121	0.0027217	0.0812133	-1.71784
SLC16A9	-0.616619	8.48793	-3.10977	0.00273331	0.0814533	-1.72156
LOC102724356	-0.462269	9.28992	-3.10931	0.00273708	0.0814594	-1.72277
SMAP1	0.400178	9.21711	3.10873	0.00274172	0.0814914	-1.72425
KLHL24	-0.240568	8.69553	-3.10762	0.00275078	0.0816378	-1.72713
ING1	-0.246774	6.84796	-3.10725	0.00275381	0.0816378	-1.7281
JTB	-0.214103	10.5724	-3.1053	0.00276972	0.082003	-1.73313
DMTN	0.396355	8.21479	3.10377	0.00278226	0.0822678	-1.73708
ZHX2	-0.299445	8.42476	-3.10327	0.0027864	0.0822835	-1.73838
CLMN	-0.410288	8.38305	-3.10234	0.00279402	0.0823429	-1.74077
TOM1L2	0.219928	7.82826	3.10215	0.00279563	0.0823429	-1.74127
ATOX1	0.216384	9.79908	3.10074	0.00280734	0.0825812	-1.74492
AFF1	-0.239639	8.4864	-3.09938	0.00281864	0.082807	-1.74843
SCN3B	0.667864	7.4277	3.09833	0.00282737	0.082861	-1.75114
CEBPB	-0.521596	10.284	-3.09788	0.00283109	0.082861	-1.75229
C19orf12	0.248675	8.153	3.09711	0.00283757	0.082861	-1.75428
SERTAD2	-0.303697	8.2296	-3.09682	0.00284	0.082861	-1.75503
SMIM12	0.273968	7.90702	3.09656	0.00284214	0.082861	-1.75569
LRRN3	0.444598	8.57059	3.09655	0.00284226	0.082861	-1.75573
MCM3AP-AS1	-0.281763	5.59158	-3.09593	0.00284743	0.0829059	-1.75731
THAP2	-0.299319	5.87942	-3.09438	0.00286051	0.0831808	-1.76132
N4BP2L2	-0.322938	8.55422	-3.09314	0.002871	0.0832931	-1.76452
ATP6V1G1	0.322371	8.72682	3.09306	0.00287167	0.0832931	-1.76472
MIR1244-3	-0.243242	11.8256	-3.09004	0.00289739	0.0839323	-1.77251
CTA-29F11.1	-0.388412	7.43889	-3.08957	0.00290141	0.0839422	-1.77372
PEX16	0.214924	7.49199	3.08741	0.00291987	0.0843693	-1.77926
LOC101926967	0.345931	6.65952	3.08644	0.00292829	0.0845056	-1.78178
FGF13	1.02364	8.95509	3.08518	0.00293913	0.0847116	-1.78501
ICMT	0.224341	7.35761	3.08319	0.00295646	0.0851034	-1.79014
RP11-285J16.1	-0.415981	7.16397	-3.07989	0.00298527	0.0858247	-1.79861
SETD4	0.236066	6.61598	3.07919	0.00299142	0.0858933	-1.80041
FRMPD1	0.565956	5.92276	3.07777	0.00300398	0.0860534	-1.80407
SLC30A9	0.223624	8.69852	3.0777	0.00300454	0.0860534	-1.80423
PCK1	-0.897814	6.21644	-3.07699	0.00301087	0.0860788	-1.80606
CNOT6	-0.222218	8.21569	-3.07675	0.00301297	0.0860788	-1.80667
RERG	0.629257	6.72653	3.07622	0.00301764	0.0861045	-1.80803
RP11-274H2.5	-0.579852	5.30363	-3.07422	0.00303546	0.0865049	-1.81317
FAM84B	-0.263602	7.95121	-3.07339	0.00304284	0.0866071	-1.81529
C12orf10	0.439232	8.46259	3.07224	0.0030532	0.0867939	-1.81826
FXR1	-0.232113	9.31496	-3.06539	0.00311518	0.0883539	-1.8358
TRMT6	0.297967	7.55428	3.06532	0.00311582	0.0883539	-1.83598
ATAT1	0.229469	7.14996	3.06392	0.00312861	0.0885442	-1.83955
LMTK3	0.507648	6.29638	3.06347	0.00313279	0.0885442	-1.84071
CRMP1	0.328896	8.54966	3.06332	0.00313417	0.0885442	-1.8411
USP31	-0.373733	8.58599	-3.05818	0.00318171	0.0897374	-1.85423
PNN	-0.220124	9.67863	-3.05751	0.00318797	0.0897374	-1.85595
CNST	0.248972	6.97982	3.05721	0.00319077	0.0897374	-1.85672
SYS1	-0.17616	7.36968	-3.05706	0.00319213	0.0897374	-1.85709
LAMA2	-0.228921	6.75056	-3.05633	0.00319897	0.0897962	-1.85895
FBXL7	-0.27109	8.24996	-3.05587	0.00320326	0.0897962	-1.86012
USH1C	0.581851	7.16254	3.05558	0.00320602	0.0897962	-1.86088
GRK6	0.26549	6.67467	3.0551	0.00321051	0.0898115	-1.86209
LOC93622	0.236323	8.68226	3.05436	0.00321748	0.0898965	-1.86399
SDHAP1	0.225396	10.0305	3.05344	0.00322621	0.0899634	-1.86635
LRRC1	-0.352177	7.89267	-3.05327	0.00322776	0.0899634	-1.86677
FARSB	0.306299	7.1402	3.05197	0.00324008	0.0901242	-1.87009
SMEK1	-0.253832	7.46396	-3.05183	0.00324142	0.0901242	-1.87045
MAD2L2	-0.351319	7.25571	-3.0504	0.003255	0.0903673	-1.8741
DGKH	0.456999	6.37278	3.05008	0.00325808	0.0903673	-1.87492
ATP5S	0.274114	6.98226	3.04931	0.00326542	0.0904052	-1.87689
ASH2L	0.219982	9.18381	3.04901	0.00326823	0.0904052	-1.87764
C17orf97	0.337322	7.41668	3.04869	0.00327133	0.0904052	-1.87846
ESYT1	0.28159	8.63901	3.04805	0.00327746	0.0904651	-1.8801
KRCC1	-0.280738	8.89039	-3.04685	0.00328894	0.0906418	-1.88315
TRAPPC2	0.262177	7.17454	3.04605	0.00329663	0.0906418	-1.88518
LOC100131541	-0.511455	7.07986	-3.04583	0.00329875	0.0906418	-1.88574
H2BFS	-0.422273	7.44528	-3.04572	0.00329983	0.0906418	-1.88603
RBM6	-0.281207	8.29778	-3.0453	0.00330385	0.0906418	-1.88709
TPD52L2	-0.278398	8.68646	-3.04478	0.00330889	0.0906418	-1.88842
APOA1BP	0.253077	9.38937	3.04396	0.00331681	0.0906418	-1.8905
N4BP2L1	-0.189895	6.27566	-3.04382	0.00331817	0.0906418	-1.89086
ACAD9	0.374706	7.76009	3.04368	0.0033196	0.0906418	-1.89124
HLTF	0.273472	9.64341	3.04136	0.00334213	0.0909716	-1.89713
DDX41	0.259815	8.45767	3.04121	0.00334356	0.0909716	-1.89751
LINC00621	0.233138	8.53204	3.0412	0.00334364	0.0909716	-1.89753
CTC-429P9.3	0.372822	7.89204	3.0395	0.00336035	0.0913174	-1.90187
PTDSS1	0.351791	9.64128	3.03842	0.00337096	0.091497	-1.90462
PLEKHH2	-0.399112	6.11194	-3.03769	0.0033781	0.0915819	-1.90647
CRELD1	-0.33104	7.68236	-3.03645	0.00339031	0.0916974	-1.90961
MTPAP	0.216345	8.0591	3.03627	0.00339209	0.0916974	-1.91007
TUBA1A	0.228918	14.1229	3.03586	0.00339615	0.0916974	-1.91111
DQ592230	0.59671	7.21359	3.03563	0.00339843	0.0916974	-1.9117
CROT	0.307576	6.14121	3.0343	0.00341162	0.0919446	-1.91507
NPC2	-0.292269	10.5118	-3.03373	0.0034173	0.0919891	-1.91652
PFDN4	0.250924	7.82858	3.03281	0.00342648	0.0921274	-1.91886
FAM134C	0.241195	8.94562	3.03219	0.00343269	0.092186	-1.92044
FABP7	0.570071	7.657	3.03146	0.00344005	0.0922187	-1.9223
DRG1	0.239911	9.49795	3.03104	0.00344426	0.0922187	-1.92337
LEAP2	-0.511869	6.31281	-3.03086	0.00344603	0.0922187	-1.92382
STAG3L3	-0.406235	6.4618	-3.02911	0.00346359	0.09237	-1.92825
ZNF512B	0.326079	6.63083	3.02911	0.00346362	0.09237	-1.92825
BDNF	0.746123	5.37087	3.02909	0.00346382	0.09237	-1.92831
ACRC	-0.497784	6.40621	-3.02678	0.00348721	0.092866	-1.93417
IDS	0.197981	8.88091	3.02628	0.00349233	0.092866	-1.93545
SLC25A32	0.541508	7.52973	3.02605	0.00349463	0.092866	-1.93602
ATP5F1	0.254653	9.88985	3.02499	0.00350546	0.0930455	-1.93872
OXA1L	0.295704	8.78823	3.02303	0.00352551	0.0933308	-1.94368
SOX2	-0.285558	8.6276	-3.02297	0.00352609	0.0933308	-1.94383
CCNI	-0.195525	10.8813	-3.02274	0.00352848	0.0933308	-1.94442
COPS3	0.334612	8.79925	3.02199	0.00353612	0.0934248	-1.9463
NRXN3	0.606905	8.14456	3.02013	0.0035553	0.093823	-1.95101
LINC01355	-0.338294	5.90949	-3.0193	0.00356388	0.0939408	-1.95311
BCAR1	-0.294564	6.55956	-3.01841	0.0035731	0.0940752	-1.95536
PSAT1	-0.303502	10.0736	-3.01798	0.00357764	0.0940862	-1.95647
MAD2L1	0.432341	5.20781	3.01596	0.00359869	0.0943887	-1.96158
NAPG	0.245033	8.64967	3.01572	0.00360119	0.0943887	-1.96218
FAM86B1	0.456537	7.18543	3.01552	0.00360322	0.0943887	-1.96268
LNP1	0.320852	7.90384	3.01529	0.00360568	0.0943887	-1.96327
LPAR1	-0.309616	11.3925	-3.01386	0.00362072	0.0945521	-1.96689
PTS	0.336259	9.65384	3.01306	0.00362913	0.0945521	-1.96891
IMPACT	0.323613	7.33629	3.01286	0.00363125	0.0945521	-1.96942
LOC102724870	-0.275285	9.38744	-3.01272	0.00363271	0.0945521	-1.96977
TRAF3IP2-AS1	-0.189174	6.18961	-3.01266	0.00363328	0.0945521	-1.96991
WDFY2	-0.209816	7.72704	-3.01233	0.00363678	0.0945521	-1.97075
PRKAA1	0.242167	6.32939	3.0109	0.00365188	0.0946854	-1.97435
DDX55	0.31952	6.85261	3.01079	0.00365308	0.0946854	-1.97464
KMT2E	-0.293384	9.61118	-3.01067	0.00365435	0.0946854	-1.97494
HIST1H2BC	-0.349423	6.01577	-3.00837	0.00367883	0.0951446	-1.98075
RTCA	0.264675	7.98485	3.00822	0.00368041	0.0951446	-1.98113
LINGO2	0.421697	6.3991	3.0065	0.00369882	0.0955123	-1.98547
CRYGS	-0.321461	5.82066	-3.00465	0.00371873	0.0958644	-1.99014
KCTD4	-0.452689	6.61517	-3.00445	0.00372085	0.0958644	-1.99064
H2AFZ	-0.321269	10.1432	-3.0028	0.00373862	0.0961195	-1.99479
AKAP6	0.292026	7.30119	3.00275	0.00373917	0.0961195	-1.99492
PITPNM1	0.449896	7.20157	3.00096	0.00375864	0.0964852	-1.99944
RP5-1039K5.17	-0.408736	6.19294	-3.00048	0.00376392	0.0964852	-2.00066
FBLN5	0.474897	7.29116	3.00028	0.00376608	0.0964852	-2.00116
STX6	-0.162359	7.2362	-2.99967	0.00377275	0.0965478	-2.0027
SLCO3A1	-0.277623	8.28203	-2.99652	0.00380721	0.0973205	-2.01061
SLC4A2	-0.266607	7.49435	-2.99183	0.00385928	0.098541	-2.02243
STX10	-0.314646	7.30664	-2.99082	0.00387046	0.0987161	-2.02494
COX20	-0.154725	9.09309	-2.99042	0.003875	0.0987217	-2.02596
STX18	0.403489	8.2373	2.98853	0.00389624	0.0990738	-2.03072
LRP8	0.346944	7.42234	2.98832	0.00389861	0.0990738	-2.03125
MKLN1	-0.232237	8.15185	-2.98803	0.00390184	0.0990738	-2.03197
STAG3L4	0.322102	6.95994	2.98594	0.00392543	0.099562	-2.03721
RIIAD1	0.639284	6.34672	2.98337	0.00395461	0.100191	-2.04365
NEU3	0.199634	5.99009	2.98221	0.00396793	0.100283	-2.04657
RP6-201G10.2	0.685129	5.90652	2.98173	0.00397336	0.100283	-2.04776
RCC2	-0.212057	8.75447	-2.98163	0.0039746	0.100283	-2.04803
LOC100129361	0.223646	8.10545	2.98138	0.00397738	0.100283	-2.04864
MAP1LC3A	0.348701	8.54695	2.98044	0.00398817	0.100283	-2.051
IMMT	0.319346	9.67474	2.98041	0.00398859	0.100283	-2.05109
MTUS2	0.395279	5.85414	2.98037	0.00398902	0.100283	-2.05118
NECAP2	-0.198951	7.40736	-2.97917	0.00400279	0.100489	-2.05418
TIAM1	-0.31671	8.47479	-2.9789	0.00400599	0.100489	-2.05488
SNPH	0.336456	8.2122	2.9772	0.00402566	0.100737	-2.05913
ELF2	-0.213085	7.61477	-2.97704	0.0040275	0.100737	-2.05953
KEAP1	-0.261888	9.25023	-2.9769	0.00402911	0.100737	-2.05988
LOC100507140	-0.512499	6.67031	-2.9765	0.00403376	0.100742	-2.06088
GYG1	0.320183	10.4356	2.97521	0.00404877	0.101007	-2.06411
UBN2	-0.212634	7.46706	-2.97461	0.00405576	0.101071	-2.06561
SLC44A1	-0.294334	10.4433	-2.97365	0.00406698	0.10124	-2.06801
FAM192A	0.148386	9.24003	2.97324	0.00407181	0.10125	-2.06904
LANCL2	0.243868	7.57084	2.96699	0.00414565	0.102902	-2.08466
NDUFB10	0.233296	9.83883	2.96686	0.00414729	0.102902	-2.085
SRP72	0.186896	8.42426	2.9657	0.00416106	0.103132	-2.08788
LOC102723918	0.567928	7.90003	2.96485	0.00417126	0.103217	-2.09001
GRIN3A	0.52405	5.34938	2.96466	0.00417352	0.103217	-2.09048
GPATCH4	0.217371	7.36017	2.96248	0.00419973	0.103669	-2.09592
VCAN	-0.377972	8.97367	-2.96238	0.00420091	0.103669	-2.09616
SP3	-0.1983	7.6472	-2.96168	0.00420939	0.103766	-2.09792
ZC3HAV1	-0.311677	7.70404	-2.96019	0.0042275	0.104101	-2.10165
ANKRD34C	1.03151	6.3823	2.95948	0.00423614	0.104201	-2.10342
TIMM8B	0.225379	9.47468	2.95681	0.00426871	0.104889	-2.11007
LSM5	0.277419	7.54419	2.95407	0.00430239	0.105603	-2.1169
NMNAT2	0.514009	6.87419	2.95297	0.00431593	0.105821	-2.11963
CYP27A1	-0.419275	8.89002	-2.95149	0.00433432	0.106158	-2.12332
MID1	-0.260877	8.15757	-2.95054	0.00434604	0.106301	-2.12566
ICE2	-0.196165	6.88368	-2.94992	0.00435379	0.106301	-2.12721
TIMM10	0.269333	9.10625	2.9499	0.00435413	0.106301	-2.12728
ASCC1	-0.251515	8.41164	-2.9479	0.00437908	0.106796	-2.13224
KPNA2	0.242197	9.06945	2.94726	0.00438711	0.106878	-2.13383
CDKN2C	-0.328067	7.18898	-2.94564	0.00440745	0.107172	-2.13784
PAPPA	0.321489	5.44173	2.94556	0.00440856	0.107172	-2.13806
REV3L	-0.238612	7.96333	-2.94479	0.00441824	0.107293	-2.13997
NCAM2	-0.314023	6.07534	-2.9429	0.00444222	0.10776	-2.14466
KLHL2	-0.274937	11.0107	-2.94209	0.00445248	0.107895	-2.14667
ALG14	0.269526	6.80176	2.94127	0.00446292	0.108007	-2.1487
RASSF8	-0.20206	7.03624	-2.94099	0.00446658	0.108007	-2.14941
CHRFAM7A	0.700885	6.16029	2.93975	0.00448238	0.108244	-2.15248
THAP1	-0.253469	7.31864	-2.93948	0.00448588	0.108244	-2.15315
LIN7B	0.368816	7.67426	2.93854	0.00449793	0.108318	-2.15548
MTMR7	0.36916	5.30681	2.9385	0.0044984	0.108318	-2.15557
HNRNPU	-0.150714	9.49611	-2.93801	0.00450478	0.108357	-2.1568
CREB1	-0.1743	7.83817	-2.93712	0.0045162	0.108502	-2.159
VSIG10L	0.605058	6.08459	2.93678	0.00452058	0.108502	-2.15984
TARS	-0.283815	7.87568	-2.93643	0.00452507	0.108502	-2.1607
LOC100133039	-0.475398	5.93992	-2.93441	0.00455126	0.108856	-2.16571
RP11-95O2.1	0.9648	4.33532	2.93377	0.00455958	0.108856	-2.16729
MRPS10	0.194332	8.40056	2.93374	0.00455999	0.108856	-2.16737
ZNF207	-0.176953	7.92993	-2.93341	0.00456428	0.108856	-2.16819
LDB2	0.349123	6.47253	2.93278	0.00457248	0.108856	-2.16974
BCL2L2-PABPN1	-0.282558	8.74728	-2.93272	0.00457337	0.108856	-2.16991
MOB1A	-0.220042	8.02329	-2.93257	0.00457524	0.108856	-2.17027
CHIC2	-0.264111	7.74518	-2.93236	0.00457798	0.108856	-2.17079
FERMT2	-0.258078	9.31063	-2.93184	0.00458477	0.108904	-2.17207
RP6-24A23.7	0.725043	6.87144	2.9312	0.00459324	0.108992	-2.17367
SEZ6L	0.547379	7.08799	2.93079	0.00459861	0.109006	-2.17469
DNAJC10	0.211801	7.24836	2.93037	0.00460405	0.109021	-2.17571
ZNF292	-0.237276	7.76331	-2.92941	0.00461674	0.109209	-2.1781
TSG101	0.250418	9.50886	2.92749	0.00464199	0.109692	-2.18283
PCBP1	-0.29777	9.66331	-2.92567	0.00466627	0.110152	-2.18736
TTC40	0.495447	4.75791	2.92503	0.00467478	0.110239	-2.18894
PTPRN2	0.388421	8.25401	2.92419	0.00468594	0.11029	-2.191
PPP2R2B	0.262398	8.85604	2.92414	0.00468661	0.11029	-2.19113
TNFRSF10D	-0.427721	5.80261	-2.92358	0.00469409	0.110352	-2.19251
NDUFB1	0.208721	10.0813	2.92305	0.00470115	0.110405	-2.19381
STAG1	-0.235256	7.15602	-2.92245	0.00470915	0.110407	-2.19529
ISM1	0.732839	4.38173	2.92232	0.00471092	0.110407	-2.19561
CSNK1D	0.205858	7.80729	2.92192	0.00471635	0.110421	-2.19661
CBS	-0.266675	7.8606	-2.91975	0.00474557	0.110878	-2.20197
ENDOD1	0.299091	9.44773	2.91932	0.00475142	0.110878	-2.20304
EML6	0.308593	6.64576	2.91906	0.00475491	0.110878	-2.20367
CMTM7	-0.303598	6.57513	-2.91903	0.00475531	0.110878	-2.20375
UBXN7	-0.255939	8.02236	-2.91625	0.00479306	0.111644	-2.2106
NRARP	0.420505	7.55316	2.91558	0.00480214	0.111714	-2.21224
FJX1	0.408319	7.89234	2.91531	0.00480585	0.111714	-2.21291
ABCB9	0.299915	6.38211	2.91468	0.00481453	0.111783	-2.21447
EPHX1	-0.485165	9.92002	-2.91438	0.00481862	0.111783	-2.21521
ABHD6	-0.283049	7.89324	-2.91365	0.00482866	0.111902	-2.21702
C21orf49	-0.265768	5.71504	-2.91215	0.00484927	0.111969	-2.22071
PAG1	-0.282796	7.68851	-2.91202	0.00485104	0.111969	-2.22102
TMEM257	-0.427152	6.85431	-2.9115	0.0048582	0.111969	-2.2223
RBM12B	-0.223612	6.92827	-2.91103	0.00486476	0.111969	-2.22347
WWC3	-0.280618	8.51919	-2.91095	0.00486577	0.111969	-2.22365
CDH11	0.241404	7.79673	2.91068	0.00486948	0.111969	-2.22431
AAGAB	0.313631	6.51268	2.91061	0.00487048	0.111969	-2.22449
LLGL2	-0.303726	6.31696	-2.91059	0.00487078	0.111969	-2.22454
HERC4	-0.193682	6.90565	-2.90903	0.00489243	0.112354	-2.22839
ZNF830	-0.215013	8.1344	-2.90813	0.00490496	0.112528	-2.2306
STK38	-0.20006	6.36783	-2.90724	0.00491733	0.112586	-2.23278
RNF145	-0.225357	7.95213	-2.90724	0.00491734	0.112586	-2.23279
NDUFS1	0.268933	8.02199	2.90679	0.00492357	0.112615	-2.23388
SHC4	-0.389159	7.76883	-2.90604	0.00493416	0.112745	-2.23575
PSMA5	0.390355	8.39873	2.90541	0.00494292	0.112832	-2.23728
SLC39A6	-0.237902	8.93505	-2.90494	0.00494948	0.112833	-2.23843
UHRF2	-0.29409	8.5715	-2.90471	0.00495284	0.112833	-2.23902
PITRM1	0.316783	7.40275	2.9031	0.00497543	0.113197	-2.24296
SRCIN1	0.330399	8.05421	2.90287	0.00497875	0.113197	-2.24354
AJAP1	0.314463	6.62747	2.89875	0.00503714	0.114309	-2.25364
LOC100652777	-0.676357	4.7654	-2.89872	0.00503767	0.114309	-2.25373
HNRNPR	-0.182808	9.89111	-2.89646	0.00507003	0.114929	-2.25928
CAPN7	-0.241684	7.8038	-2.89609	0.00507534	0.114935	-2.26018
FAM136A	0.288956	8.19999	2.8956	0.00508237	0.11498	-2.26138
MED11	-0.268943	7.83646	-2.89504	0.00509033	0.115016	-2.26274
EFNA1	-0.41328	8.27413	-2.89429	0.0051012	0.115016	-2.26458
SNRNP48	-0.363442	7.76934	-2.89428	0.00510138	0.115016	-2.26461
RP11-379F4.6	-0.422235	5.76851	-2.89409	0.00510409	0.115016	-2.26507
SRGAP1	-0.240663	7.41407	-2.89298	0.00512022	0.115183	-2.2678
OSCP1	0.365954	7.34064	2.89288	0.00512159	0.115183	-2.26804
ASMTL	0.312985	8.17207	2.89252	0.00512684	0.115187	-2.26892
FBXO45	-0.215269	8.32441	-2.89134	0.00514398	0.115459	-2.27181
OR7D2	0.419431	5.91143	2.89005	0.00516283	0.115768	-2.27498
WDR77	0.248347	7.6946	2.889	0.00517812	0.115975	-2.27754
ERBB2IP	-0.291859	10.172	-2.88795	0.00519349	0.115975	-2.28011
ZNF182	-0.239946	7.09782	-2.88791	0.00519417	0.115975	-2.28022
HBA1	0.912195	10.6046	2.88761	0.00519857	0.115975	-2.28095
BNC2	0.289205	5.60758	2.88734	0.00520244	0.115975	-2.2816
RYBP	-0.268547	8.73851	-2.88734	0.00520255	0.115975	-2.28162
WDR46	0.326838	6.64503	2.88643	0.00521584	0.116106	-2.28382
SLC35G1	0.288304	5.41967	2.88622	0.00521895	0.116106	-2.28434
CA13	0.396281	6.00701	2.8859	0.00522366	0.116106	-2.28512
ACBD6	0.278888	7.84138	2.88549	0.00522973	0.116128	-2.28613
CCDC115	0.232391	8.74622	2.88399	0.00525203	0.11647	-2.28981
AP3M2	0.227455	7.97067	2.88376	0.00525534	0.11647	-2.29035
SLCO4A1	-0.549865	7.50637	-2.88232	0.00527678	0.116831	-2.29388
VAMP2	0.349579	9.45388	2.88192	0.00528281	0.116851	-2.29487
LYRM4	0.223248	8.03084	2.88152	0.00528868	0.116868	-2.29583
SP1	-0.214158	7.41776	-2.87922	0.00532319	0.117517	-2.30146
SEPHS2	0.264283	9.00941	2.87842	0.00533521	0.117668	-2.30341
FCGR3B	-0.548167	7.11901	-2.87796	0.00534219	0.117709	-2.30454
TUBB	0.308351	10.5464	2.87719	0.00535378	0.11785	-2.30641
TAOK3	-0.214902	8.79703	-2.87561	0.00537764	0.118261	-2.31026
HSPB8	-0.299381	9.51446	-2.87369	0.00540679	0.118755	-2.31494
CAMK2B	0.432319	8.03908	2.87345	0.00541048	0.118755	-2.31553
RGCC	-0.385928	9.24677	-2.873	0.00541737	0.118792	-2.31663
IDI1	0.220566	9.74339	2.87254	0.0054244	0.118832	-2.31775
LOC100289230	-0.374034	6.95115	-2.8716	0.00543885	0.118949	-2.32005
KIAA0907	-0.20356	8.24963	-2.87151	0.00544016	0.118949	-2.32026
PIWIL2	0.280018	5.38677	2.87057	0.00545458	0.11915	-2.32255
FST	0.5408	5.31045	2.87007	0.00546228	0.119204	-2.32377
SLMAP	-0.176333	6.85359	-2.86935	0.00547339	0.119333	-2.32553
TMEM17	0.424426	7.36068	2.86873	0.00548287	0.119347	-2.32702
YOD1	-0.278185	6.89865	-2.86863	0.00548452	0.119347	-2.32728
HAR1A	0.640698	6.34797	2.8679	0.0054958	0.119479	-2.32906
TAPT1	-0.156725	7.15079	-2.86685	0.00551205	0.119683	-2.33161
MAN2A1	-0.391308	9.64352	-2.86661	0.00551569	0.119683	-2.33218
CUX2	0.673882	6.11162	2.86329	0.00556749	0.120692	-2.34027
LINC00094	0.356468	8.20443	2.86264	0.00557774	0.120718	-2.34186
CYB5R1	0.320023	7.35971	2.86254	0.00557924	0.120718	-2.34209
TMPO	-0.20438	6.4076	-2.8615	0.00559557	0.120744	-2.34462
PELI2	-0.247621	7.11026	-2.86147	0.005596	0.120744	-2.34468
FBL	-0.208082	9.38967	-2.86129	0.00559887	0.120744	-2.34513
DDA1	0.28271	7.08989	2.86103	0.00560293	0.120744	-2.34575
IRF7	-0.421259	7.04097	-2.86078	0.00560687	0.120744	-2.34636
LRRK2	0.344675	7.49828	2.859	0.00563503	0.12115	-2.35069
WDR27	-0.182161	6.19298	-2.85892	0.00563635	0.12115	-2.35089
MMRN1	-0.697669	4.10258	-2.85824	0.00564704	0.121172	-2.35253
TXNDC9	0.303923	7.67277	2.858	0.00565085	0.121172	-2.35311
NCOA1	-0.188269	9.33993	-2.85773	0.00565519	0.121172	-2.35378
BC022047	0.329605	9.77718	2.85751	0.00565864	0.121172	-2.3543
LOC439911	-0.325165	7.45223	-2.8562	0.00567948	0.121445	-2.35748
RELL2	0.494306	7.51271	2.85596	0.00568326	0.121445	-2.35806
PSMD14	0.21865	10.7088	2.85571	0.00568731	0.121445	-2.35867
COG1	0.320374	6.47488	2.8544	0.00570835	0.12178	-2.36186
CTDSP2	-0.246576	9.03901	-2.85245	0.00573952	0.12233	-2.36657
DRAM2	-0.321753	7.80438	-2.85122	0.00575936	0.122588	-2.36955
PSMD2	0.182117	10.5428	2.85093	0.00576413	0.122588	-2.37027
USP11	0.250206	10.1748	2.85066	0.00576845	0.122588	-2.37091
MAF	-0.240027	6.60076	-2.85038	0.00577308	0.122588	-2.37161
DCTN6	0.21769	10.3615	2.84954	0.00578659	0.122761	-2.37363
FAM32A	0.199152	8.86263	2.84852	0.00580321	0.122999	-2.3761
ANKRD29	0.645357	7.00188	2.84756	0.0058188	0.123138	-2.37842
BEX5	0.454147	10.3619	2.84746	0.00582054	0.123138	-2.37868
HN1	0.433341	7.91736	2.8469	0.00582959	0.123215	-2.38002
ZNF785	-0.289711	6.02402	-2.84606	0.00584341	0.123265	-2.38207
FCHSD2	-0.232302	8.32393	-2.84602	0.00584401	0.123265	-2.38216
SUCNR1	-0.682204	4.12106	-2.84538	0.00585454	0.123265	-2.38371
USP27X	0.301978	7.035	2.84525	0.00585661	0.123265	-2.38402
FTL	-0.222733	13.3425	-2.84483	0.00586348	0.123265	-2.38503
LOC100294341	-0.492731	6.04577	-2.84478	0.00586437	0.123265	-2.38516
SHFM1	0.254116	9.69867	2.84321	0.00589015	0.123521	-2.38895
MICU1	0.386015	8.75186	2.84308	0.00589238	0.123521	-2.38928
SMTN	-0.325962	6.25268	-2.84305	0.00589279	0.123521	-2.38934
QPCT	0.419245	6.6213	2.84214	0.00590788	0.123724	-2.39155
TMED5	-0.261015	7.40995	-2.84167	0.00591557	0.123771	-2.39267
DAD1	-0.219238	10.3282	-2.84135	0.00592097	0.123771	-2.39346
KATNAL2	-0.247553	6.29266	-2.84022	0.00593967	0.124048	-2.39618
DUSP1	-0.355156	8.92333	-2.83896	0.00596066	0.124286	-2.39923
SLC2A6	0.535402	7.09589	2.83888	0.00596193	0.124286	-2.39941
SGK494	-0.313679	7.09079	-2.83534	0.00602128	0.125408	-2.40796
RSRC2	-0.178665	9.8032	-2.83421	0.00604035	0.125607	-2.41069
SEC11A	-0.192236	10.3799	-2.83412	0.00604179	0.125607	-2.4109
DBNDD1	0.38292	6.85845	2.83267	0.00606631	0.126002	-2.41439
THOC7	0.23195	9.39389	2.83156	0.00608518	0.126228	-2.41708
CSTF2T	-0.230233	7.57894	-2.83138	0.00608826	0.126228	-2.41751
SYNM	-0.283218	11.55	-2.82938	0.00612229	0.126603	-2.42232
GNPDA2	0.312098	7.85503	2.82925	0.00612447	0.126603	-2.42263
OBFC1	0.307402	6.56399	2.82886	0.00613117	0.126603	-2.42357
HSPB1	-0.843431	10.5628	-2.82807	0.00614477	0.126603	-2.42549
HOXD11	0.686496	3.70575	2.82787	0.00614821	0.126603	-2.42597
LOC102724257	0.410694	4.51967	2.82736	0.00615689	0.126603	-2.42719
RNF150	0.242675	6.7828	2.82662	0.00616966	0.126603	-2.42898
ZNF638	-0.220885	8.87502	-2.8265	0.0061717	0.126603	-2.42926
CTBP2	-0.276885	9.46	-2.82638	0.00617386	0.126603	-2.42956
BBX	-0.262354	9.14521	-2.82627	0.00617565	0.126603	-2.42981
PPFIA2	0.326628	8.03709	2.82612	0.00617825	0.126603	-2.43018
DLAT	0.308051	7.95426	2.82594	0.00618135	0.126603	-2.43061
SNX16	0.310416	7.18689	2.82585	0.00618284	0.126603	-2.43082
TICAM2	-0.319923	6.84701	-2.82579	0.006184	0.126603	-2.43098
ARHGEF10	-0.284174	7.79833	-2.8248	0.00620107	0.126832	-2.43336
PRMT2	-0.168661	8.10614	-2.8245	0.00620629	0.126832	-2.43408
GNG12	-0.257647	7.21415	-2.82281	0.0062356	0.127228	-2.43815
TMEM130	0.880266	7.25864	2.82273	0.00623686	0.127228	-2.43832
RBM11	0.582797	6.27883	2.8222	0.0062461	0.127303	-2.4396
LAMP1	-0.198733	10.9041	-2.82144	0.00625946	0.127462	-2.44144
GLT1D1	0.670221	7.33223	2.82053	0.00627524	0.127551	-2.44361
KLHL21	-0.407768	8.79123	-2.82029	0.00627942	0.127551	-2.44419
PRPF39	-0.29124	7.55909	-2.81995	0.00628539	0.127551	-2.44501
SRGAP2B	-0.335474	8.64063	-2.81956	0.00629225	0.127551	-2.44595
DPP6	0.373808	9.04391	2.81938	0.00629543	0.127551	-2.44639
EBNA1BP2	0.232311	8.67477	2.81918	0.00629896	0.127551	-2.44687
SLITRK5	0.520082	6.72345	2.81867	0.00630789	0.127551	-2.44809
MORC2-AS1	0.257701	6.7431	2.81863	0.00630853	0.127551	-2.44818
CDK16	0.224928	7.85843	2.81799	0.00631985	0.127666	-2.44972
ATP6V1G2	0.499273	9.5934	2.81589	0.00635689	0.128047	-2.45477
NGLY1	-0.186203	7.92513	-2.81548	0.0063641	0.128047	-2.45574
MED7	0.224645	7.54616	2.81536	0.00636623	0.128047	-2.45603
PINK1	0.192402	10.6805	2.81519	0.00636921	0.128047	-2.45644
PSMC5	0.190446	10.7813	2.81494	0.0063737	0.128047	-2.45704
KLHL32	-0.442399	8.16296	-2.81472	0.00637763	0.128047	-2.45758
NAP1L5	0.574199	10.2367	2.8147	0.00637794	0.128047	-2.45762
RYK	-0.206258	7.48672	-2.81289	0.0064102	0.128493	-2.46197
TPGS2	0.225446	7.75453	2.8128	0.00641177	0.128493	-2.46218
JDP2	-0.298026	7.01872	-2.8125	0.00641707	0.128493	-2.46289
SCAF1	0.39406	6.70589	2.8117	0.0064314	0.128668	-2.46482
FAM178A	-0.228526	7.87204	-2.81039	0.00645479	0.128935	-2.46794
FCGRT	-0.268426	7.83324	-2.81003	0.00646136	0.128935	-2.46882
LOC440434	-0.197415	9.11908	-2.80978	0.00646577	0.128935	-2.46941
LPHN1	0.29647	8.00089	2.80969	0.00646738	0.128935	-2.46963
MAP4K4	-0.291537	10.1301	-2.8092	0.00647626	0.128967	-2.47081
PELI1	-0.290019	7.92517	-2.80892	0.00648129	0.128967	-2.47148
DCAF17	-0.24568	6.70645	-2.80856	0.00648768	0.128967	-2.47233
CCDC85A	0.495021	7.00779	2.80835	0.00649158	0.128967	-2.47285
DNA2	-0.476978	6.55303	-2.80734	0.0065098	0.129217	-2.47526
MRTO4	0.3113	7.01873	2.80689	0.00651786	0.129222	-2.47633
TULP3	-0.291238	7.5134	-2.8067	0.0065214	0.129222	-2.4768
KCNE1L	0.638357	6.60575	2.8052	0.00654852	0.12939	-2.48037
ATCAY	0.533438	8.48028	2.80435	0.00656398	0.12939	-2.48241
RNASE4	-0.412492	6.50705	-2.80402	0.00657006	0.12939	-2.4832
GFI1B	-0.471166	4.02447	-2.80395	0.00657135	0.12939	-2.48337
TMEM106C	-0.243544	7.24459	-2.80395	0.00657139	0.12939	-2.48338
FLJ41455	-0.371758	5.18314	-2.80365	0.00657673	0.12939	-2.48408
SUSD5	0.40587	6.27059	2.80352	0.00657915	0.12939	-2.4844
SEPP1	-0.34668	11.0899	-2.80351	0.00657938	0.12939	-2.48443
TUSC2	0.237937	8.26697	2.80343	0.0065809	0.12939	-2.48462
LOC101929740	-0.321113	6.89692	-2.80305	0.00658769	0.129412	-2.48551
R3HDM1	0.202391	7.66513	2.80196	0.00660778	0.129696	-2.48814
DUSP10	-0.313748	7.42976	-2.80153	0.00661558	0.1297	-2.48915
POLR2C	0.17555	8.33862	2.80132	0.00661938	0.1297	-2.48965
ACTR8	0.155865	7.57574	2.801	0.00662525	0.129704	-2.49041
ANAPC10	0.283923	7.12702	2.79873	0.00666719	0.130357	-2.49585
MIER3	-0.260086	6.34448	-2.79857	0.00667002	0.130357	-2.49622
INSM2	0.64981	5.92237	2.79712	0.00669699	0.130772	-2.49969
CLCN6	0.373431	8.73749	2.79518	0.00673309	0.131282	-2.50433
CENPV	-0.253656	7.0062	-2.7951	0.00673461	0.131282	-2.50452
PIP4K2C	-0.190675	8.97605	-2.79469	0.00674218	0.131317	-2.50549
RBKS	0.298597	7.02069	2.79419	0.00675149	0.131386	-2.50668
CYHR1	-0.210582	6.8348	-2.79327	0.0067687	0.131515	-2.50887
NLK	0.184557	8.82059	2.79322	0.00676962	0.131515	-2.50899
PTPLB	-0.300594	8.80982	-2.7922	0.00678879	0.131775	-2.51142
PRRT3	0.509054	7.56185	2.79163	0.00679963	0.131874	-2.5128
VBP1	0.253068	10.7678	2.79109	0.00680976	0.131893	-2.51408
TRAPPC12	0.401299	8.29856	2.79081	0.00681499	0.131893	-2.51474
CXCR2	-0.587654	5.46939	-2.79065	0.00681796	0.131893	-2.51511
ANO10	0.297677	8.09321	2.78806	0.00686696	0.132728	-2.52128
FECH	0.303675	6.99755	2.78758	0.00687608	0.132792	-2.52243
SRR	0.225952	6.71442	2.78593	0.00690769	0.13329	-2.52637
CWC22	-0.246393	8.16933	-2.78477	0.00692969	0.133601	-2.52911
DCTN2	0.190241	8.0486	2.78358	0.00695257	0.133929	-2.53195
HSP90AB1	-0.357251	11.7348	-2.78279	0.00696781	0.134061	-2.53384
SC5D	0.26649	8.72993	2.78261	0.00697117	0.134061	-2.53425
FBXO8	-0.249798	8.0049	-2.78194	0.00698418	0.134199	-2.53586
MRPL18	-0.327474	9.89129	-2.78126	0.00699738	0.134339	-2.53748
PGR	0.478451	5.19498	2.78021	0.00701752	0.134612	-2.53996
WAC	-0.194135	9.55217	-2.77977	0.0070261	0.134623	-2.54101
FOSL2	-0.491075	7.19264	-2.77958	0.00702986	0.134623	-2.54147
NOMO3	-0.379596	7.27676	-2.77915	0.00703818	0.134626	-2.54249
FASTKD2	0.255343	6.47548	2.77896	0.00704181	0.134626	-2.54293
CTSS	-0.452046	7.11517	-2.77838	0.0070531	0.134729	-2.54431
VEZF1	-0.257068	9.38913	-2.77803	0.00706003	0.134749	-2.54515
ADPRM	0.255147	6.64179	2.77728	0.00707465	0.134876	-2.54693
REEP1	0.79556	9.08194	2.77708	0.00707851	0.134876	-2.5474
DPYSL5	0.334781	7.62805	2.77629	0.00709399	0.134995	-2.54928
INSR	-0.224046	8.14255	-2.77615	0.0070966	0.134995	-2.5496
KMT2C	-0.215207	8.55062	-2.77472	0.00712468	0.135402	-2.553
PCDHGA8	-0.348928	6.27815	-2.77414	0.00713603	0.135402	-2.55437
PTGS2	-0.565612	4.91062	-2.77399	0.00713896	0.135402	-2.55472
NAPEPLD	-0.261817	8.03549	-2.77382	0.00714234	0.135402	-2.55513
LOC100996747	0.323105	11.401	2.77355	0.00714767	0.135402	-2.55577
EBF1	0.302097	6.72795	2.77324	0.00715373	0.135405	-2.5565
RFK	0.32361	9.17691	2.77146	0.00718895	0.135959	-2.56073
CTIF	0.201935	8.12815	2.77079	0.00720232	0.136099	-2.56232
SRD5A1	0.475173	6.88301	2.76952	0.00722742	0.136357	-2.56532
WFS1	-0.264409	8.98184	-2.76926	0.00723274	0.136357	-2.56595
PDE4D	0.222807	6.54485	2.76914	0.00723503	0.136357	-2.56622
SFT2D3	-0.153319	6.73954	-2.7689	0.00723989	0.136357	-2.5668
COQ10A	0.313445	8.29133	2.76831	0.00725154	0.136464	-2.56818
OCIAD2	0.467714	8.11476	2.7671	0.00727586	0.136809	-2.57106
SRSF10	-0.183056	8.12415	-2.76523	0.0073133	0.137262	-2.57548
EIF3E	-0.195982	9.66967	-2.76501	0.00731776	0.137262	-2.576
ZNF347	-0.248524	5.72534	-2.765	0.00731802	0.137262	-2.57603
PGM2L1	0.544526	7.85708	2.76436	0.00733095	0.137298	-2.57755
DNAJC1	-0.213804	9.16707	-2.76431	0.00733192	0.137298	-2.57767
NTPCR	0.215189	8.38443	2.76263	0.00736584	0.13782	-2.58164
MT1F	-0.49277	11.9965	-2.76111	0.00739671	0.138284	-2.58523
MIEF1	0.178406	7.84945	2.76063	0.00740646	0.138334	-2.58637
RIMS3	0.493238	7.84735	2.76002	0.00741891	0.138334	-2.58781
ARGLU1	-0.173868	9.25412	-2.75982	0.00742297	0.138334	-2.58828
FAM174B	0.332812	6.94446	2.75979	0.00742363	0.138334	-2.58836
ATXN10	0.243139	9.86198	2.75916	0.00743634	0.138458	-2.58983
SREK1IP1	-0.195282	7.64329	-2.75844	0.00745117	0.138621	-2.59154
LOC100129550	0.28255	7.78	2.75789	0.00746247	0.13864	-2.59284
GUF1	0.274679	6.71861	2.75776	0.00746507	0.13864	-2.59314
AFF3	0.353723	5.70788	2.75732	0.00747405	0.13864	-2.59418
PTMA	-0.203308	12.0953	-2.75693	0.00748204	0.13864	-2.59509
PREX1	-0.333244	9.85517	-2.75691	0.00748256	0.13864	-2.59515
CEP85L	-0.200622	7.15625	-2.7561	0.00749907	0.138799	-2.59705
LOC285074	0.384085	7.11105	2.7559	0.00750329	0.138799	-2.59753
BEND4	0.633445	5.44684	2.75522	0.00751739	0.138887	-2.59915
MYO5A	0.355075	7.76483	2.75501	0.00752166	0.138887	-2.59963
ARHGEF9	0.331631	8.09496	2.75475	0.00752695	0.138887	-2.60024
PLCH1	0.459866	5.46264	2.75444	0.00753343	0.138887	-2.60098
PARVB	0.209622	6.63147	2.75419	0.00753849	0.138887	-2.60156
MIR4746	0.225522	8.90574	2.75348	0.00755321	0.138986	-2.60323
CCDC96	0.623484	5.44523	2.75335	0.00755604	0.138986	-2.60355
SCAMP2	-0.240882	8.61296	-2.75236	0.00757661	0.139252	-2.60589
TNFAIP2	0.336807	6.41917	2.752	0.00758404	0.139277	-2.60673
C19orf60	0.193744	8.71447	2.75102	0.00760451	0.139468	-2.60905
TJP2	-0.2354	7.57603	-2.75091	0.00760669	0.139468	-2.6093
PSPC1	0.201574	7.00845	2.74992	0.00762732	0.139734	-2.61162
CACNA2D2	0.527336	8.07049	2.74951	0.0076359	0.139752	-2.61259
CDK5R2	0.639322	7.27225	2.74929	0.00764052	0.139752	-2.61311
PCID2	-0.316319	7.48018	-2.74862	0.00765454	0.139896	-2.61468
CDIP1	0.218726	9.03745	2.74832	0.00766082	0.139899	-2.61539
C14orf37	0.43913	7.20341	2.74457	0.00773992	0.14123	-2.62421
RBM14-RBM4	-0.205146	7.8065	-2.74231	0.00778805	0.141995	-2.62954
NPM2	0.577328	7.43255	2.74006	0.00783611	0.142518	-2.63482
STX16	-0.210769	8.53147	-2.73978	0.00784219	0.142518	-2.63549
MACROD2	0.373201	6.56331	2.73974	0.00784289	0.142518	-2.63557
DNAJC6	0.320821	10.2958	2.7396	0.00784596	0.142518	-2.6359
CBFB	-0.259063	8.8288	-2.73951	0.00784794	0.142518	-2.63612
TRIM52	-0.254712	7.50493	-2.73894	0.00786025	0.142628	-2.63747
TOMM20	0.180079	10.772	2.73861	0.00786718	0.14264	-2.63822
DCTN3	0.230827	9.82402	2.73758	0.0078894	0.14293	-2.64064
BABAM1	0.409558	8.74393	2.73683	0.0079057	0.143111	-2.64242
SNCG	0.498354	7.35443	2.73644	0.00791396	0.143147	-2.64331
DUSP26	0.267292	8.65662	2.73597	0.00792424	0.14322	-2.64443
RP11-710C12.1	0.504007	6.868	2.73536	0.00793737	0.143245	-2.64585
ARMCX5-GPRASP2	0.415493	9.70154	2.73533	0.00793816	0.143245	-2.64594
ZNF805	-0.216311	6.8707	-2.73402	0.0079666	0.143644	-2.64901
RP11-138A9.1	-0.477507	7.89573	-2.73347	0.00797851	0.143745	-2.65029
SOX11	0.401865	6.19663	2.73283	0.00799257	0.143885	-2.6518
GRAMD3	-0.324231	9.75868	-2.73004	0.00805352	0.144868	-2.65832
ARRDC3	-0.456808	8.67067	-2.72939	0.00806781	0.145011	-2.65984
RNFT2	0.392069	7.52922	2.72764	0.00810644	0.145514	-2.66394
RMND1	0.262438	7.10236	2.72729	0.00811424	0.145514	-2.66477
KIAA1147	-0.244504	9.00281	-2.72726	0.00811495	0.145514	-2.66484
RABL3	0.240336	7.64084	2.72695	0.00812174	0.145522	-2.66556
LOC100996756	-0.883413	5.8835	-2.72643	0.00813325	0.145524	-2.66678
NPAS2	-0.236764	6.62066	-2.72637	0.00813459	0.145524	-2.66692
SRGAP2C	-0.303505	9.25448	-2.7245	0.00817608	0.146151	-2.67128
LIN52	0.201604	7.69742	2.72362	0.0081959	0.146348	-2.67336
CNOT8	-0.214433	8.42969	-2.72344	0.00819991	0.146348	-2.67378
TOMM40	0.232365	8.30489	2.72228	0.00822573	0.146639	-2.67648
RP11-258C19.7	-0.301038	7.22365	-2.72211	0.00822949	0.146639	-2.67687
ZNF615	-0.271308	7.73144	-2.72185	0.00823548	0.146639	-2.6775
CENPO	0.231018	6.43802	2.72134	0.00824696	0.146729	-2.67869
AIG1	0.238256	7.77939	2.72047	0.0082665	0.146927	-2.68072
ATP8A2	0.620986	7.70486	2.72001	0.00827689	0.146927	-2.6818
HEATR2	-0.25197	6.8144	-2.71998	0.0082774	0.146927	-2.68185
STAT1	0.247561	7.57926	2.71944	0.00828954	0.147028	-2.68311
SERTAD3	-0.314083	7.06898	-2.71864	0.00830778	0.147161	-2.68499
ZRANB1	-0.15779	8.52306	-2.71854	0.00830989	0.147161	-2.68521
GEN1	0.213464	4.55252	2.71714	0.0083416	0.147608	-2.68848
RPS21	-0.218332	10.8779	-2.71673	0.00835097	0.147659	-2.68944
PUSL1	0.497754	6.16125	2.71605	0.0083665	0.147819	-2.69104
FOCAD	0.303992	6.54498	2.71498	0.00839076	0.148133	-2.69352
AK093356	-0.3828	6.66212	-2.7139	0.0084155	0.148413	-2.69604
VWA8	0.25769	7.45249	2.71351	0.00842448	0.148413	-2.69696
SPRYD7	0.385373	6.75928	2.71344	0.00842613	0.148413	-2.69713
EHBP1L1	-0.347675	5.14204	-2.71053	0.00849298	0.149475	-2.7039
IMPAD1	0.164683	8.09483	2.70953	0.00851594	0.149764	-2.70622
USP34	-0.207191	8.60007	-2.70917	0.0085244	0.149797	-2.70707
ACADSB	0.321875	6.97469	2.70873	0.0085346	0.149861	-2.70809
SLC45A1	0.430947	6.57626	2.70821	0.00854656	0.149956	-2.70929
CATSPERG	0.476799	4.44428	2.70686	0.00857791	0.15039	-2.71243
LY96	-0.632672	7.15806	-2.7052	0.00861664	0.150864	-2.71629
KIAA0101	-0.348045	6.48946	-2.70514	0.00861814	0.150864	-2.71644
LOC101929143	-0.459469	5.94507	-2.70407	0.00864327	0.151188	-2.71894
CTHRC1	0.552085	6.21155	2.70319	0.00866377	0.151369	-2.72097
CYP2E1	0.336746	5.90496	2.70306	0.00866688	0.151369	-2.72128
KCNT2	0.338644	6.2935	2.70265	0.00867643	0.15142	-2.72222
NBPF10	-0.213211	10.3209	-2.70188	0.00869469	0.151622	-2.72402
PDK4	-0.48515	9.1184	-2.70117	0.00871132	0.151796	-2.72566
CEP170B	0.365511	8.07173	2.69952	0.00875036	0.15236	-2.72949
STARD13	-0.275361	6.81721	-2.69918	0.00875841	0.152384	-2.73028
PLGLB1	-0.375249	7.0675	-2.69837	0.00877763	0.152428	-2.73216
LINC00597	-0.472908	6.09035	-2.6983	0.00877945	0.152428	-2.73233
SCARNA15	-0.276004	8.0692	-2.6981	0.0087841	0.152428	-2.73279
BZRAP1	0.260929	7.0503	2.69795	0.00878763	0.152428	-2.73313
RBBP6	-0.193903	7.59167	-2.69747	0.00879908	0.152511	-2.73425
DUT	-0.153768	9.81806	-2.69653	0.00882153	0.152784	-2.73643
OLA1	0.199431	9.12561	2.69602	0.00883372	0.152879	-2.73761
EYA4	0.38883	5.53235	2.69571	0.00884124	0.152893	-2.73834
VAMP4	0.191349	8.12976	2.69498	0.00885877	0.15308	-2.74004
PRAF2	0.29779	8.70598	2.69312	0.00890339	0.153735	-2.74434
HMGCLL1	0.360328	6.42151	2.6927	0.00891357	0.153794	-2.74532
MAP3K1	-0.239062	6.98532	-2.69146	0.00894339	0.154192	-2.74818
MIR6845	0.338083	9.62029	2.69048	0.00896728	0.154488	-2.75047
PHGDH	-0.278924	9.35908	-2.68977	0.00898437	0.154665	-2.7521
PSMA4	0.213738	9.58201	2.6875	0.00903958	0.155498	-2.75734
BCAS4	0.226559	6.22329	2.68643	0.00906574	0.155831	-2.75982
ERLEC1	0.176157	8.55947	2.68595	0.00907769	0.155906	-2.76095
NAT10	0.23871	7.88444	2.6857	0.00908375	0.155906	-2.76152
HECW1	0.383307	6.25029	2.68528	0.00909394	0.155963	-2.76248
SAFB2	-0.270441	9.13169	-2.68439	0.0091159	0.15598	-2.76454
FABP5	0.359506	10.0934	2.68414	0.00912203	0.15598	-2.76512
LOC100134317	0.579692	7.00572	2.68405	0.00912439	0.15598	-2.76534
HSPA6	-0.810529	7.22021	-2.68341	0.00914016	0.15598	-2.76682
HSP90B1	-0.294896	10.4231	-2.68316	0.00914626	0.15598	-2.76739
GJA1	-0.328247	13.2649	-2.68305	0.00914895	0.15598	-2.76764
ANAPC13	0.248185	8.7773	2.68268	0.00915815	0.15598	-2.7685
AX747132	-0.356284	8.57933	-2.68216	0.00917108	0.15598	-2.76971
POU3F3	-0.178604	8.36619	-2.6821	0.00917244	0.15598	-2.76983
RAF1	-0.191991	8.25401	-2.682	0.00917496	0.15598	-2.77007
SCN7A	0.474532	5.8207	2.68128	0.00919275	0.15598	-2.77173
LRRC8D	-0.277762	9.54086	-2.68117	0.00919555	0.15598	-2.77199
LCMT1	0.256425	8.91458	2.68116	0.00919577	0.15598	-2.77201
LINC01351	-0.413568	6.04402	-2.68113	0.00919654	0.15598	-2.77208
METTL14	-0.193366	7.39727	-2.68109	0.00919757	0.15598	-2.77218
PDZD7	0.599902	5.80287	2.68081	0.00920436	0.15598	-2.77281
SASH1	-0.305816	10.7676	-2.6804	0.00921451	0.15598	-2.77375
PRPS1	0.349379	8.367	2.68027	0.0092179	0.15598	-2.77407
LRRC49	0.467388	8.30149	2.67884	0.00925356	0.15639	-2.77737
MCM7	-0.289087	8.34238	-2.6786	0.00925933	0.15639	-2.7779
NHP2	0.176486	10.1423	2.67807	0.00927279	0.15639	-2.77915
THRA	-0.195948	7.77401	-2.67805	0.00927314	0.15639	-2.77918
XPA	0.207568	8.79731	2.67792	0.0092764	0.15639	-2.77948
TUBA1C	0.232309	13.1873	2.67716	0.00929554	0.156597	-2.78124
ROGDI	0.29837	9.51405	2.67627	0.00931779	0.156856	-2.78329
ACSM5	0.291246	6.56346	2.67553	0.00933636	0.156965	-2.78499
TPRG1L	0.481506	9.20327	2.67545	0.00933834	0.156965	-2.78517
LOC284009	-0.180599	7.07134	-2.67494	0.00935118	0.156965	-2.78635
TDRKH	0.277889	5.82952	2.67492	0.00935176	0.156965	-2.7864
SGK2	0.451232	6.24184	2.67451	0.009362	0.156986	-2.78734
SHOC2	0.215703	9.62888	2.67432	0.00936678	0.156986	-2.78778
CDK2AP1	-0.212987	12.5976	-2.67384	0.00937903	0.157076	-2.78889
LINC00938	-0.199587	7.30195	-2.67357	0.00938591	0.157076	-2.78952
UQCR11	0.159868	10.1256	2.67324	0.00939418	0.157084	-2.79027
B4GALT6	0.478169	7.04539	2.673	0.00940015	0.157084	-2.79082
FNDC1	0.725892	3.05152	2.67264	0.00940936	0.157123	-2.79166
ZC4H2	0.276945	6.40215	2.67195	0.00942671	0.157298	-2.79323
ASB6	0.276577	7.09532	2.66972	0.00948356	0.158131	-2.79838
TRIP4	-0.265317	7.67802	-2.66928	0.00949491	0.158205	-2.7994
DQ597730	-0.26644	8.03382	-2.66878	0.00950755	0.158286	-2.80054
LINC01159	-0.38971	6.09038	-2.66834	0.00951871	0.158286	-2.80154
SNX24	0.154379	6.87059	2.66804	0.00952649	0.158286	-2.80224
KLHL8	-0.269936	7.17179	-2.66745	0.00954157	0.158286	-2.80359
ZNF629	0.273436	8.12979	2.66726	0.00954657	0.158286	-2.80404
TECPR1	0.273286	7.73769	2.66688	0.00955622	0.158286	-2.8049
HMCES	0.248497	7.7661	2.6667	0.00956089	0.158286	-2.80532
AMER2	-0.333448	11.1666	-2.66609	0.00957654	0.158286	-2.80672
PEX3	0.220436	7.27954	2.66585	0.0095827	0.158286	-2.80727
RBBP5	-0.322342	6.86123	-2.66576	0.00958508	0.158286	-2.80748
RNMT	0.234155	7.69489	2.6654	0.00959444	0.158286	-2.80832
NEK11	-0.197648	6.52688	-2.66536	0.00959534	0.158286	-2.8084
CASC4	-0.188216	8.39679	-2.66529	0.00959711	0.158286	-2.80855
SLC8A1	0.445759	6.54793	2.66513	0.00960138	0.158286	-2.80893
LINC00294	0.255407	9.59785	2.66503	0.0096038	0.158286	-2.80915
CASKIN1	0.255365	7.52688	2.66408	0.0096285	0.158579	-2.81135
ACTL6A	-0.330905	7.26664	-2.66336	0.00964713	0.158748	-2.813
ATF4	-0.257757	11.1472	-2.66314	0.00965269	0.158748	-2.81349
PEX19	0.214218	8.20284	2.66283	0.00966095	0.158769	-2.81422
NKX2-2	-0.340537	8.89914	-2.66252	0.00966894	0.158786	-2.81493
RELA	-0.305165	7.67415	-2.66215	0.00967842	0.158828	-2.81577
FAR2P2	0.294577	8.95647	2.66168	0.00969085	0.158917	-2.81686
DAPL1	1.01459	5.63563	2.65974	0.00974122	0.159629	-2.8213
ZNF599	-0.224857	5.62415	-2.65836	0.00977759	0.159998	-2.82448
IL6ST	-0.195523	8.91122	-2.65835	0.0097778	0.159998	-2.8245
LSG1	0.225878	8.1279	2.65752	0.00979942	0.160237	-2.82639
MYH10	0.332725	9.15394	2.65672	0.00982069	0.16043	-2.82824
IGFBPL1	0.703134	5.55295	2.65654	0.00982526	0.16043	-2.82864
TRIM56	-0.28761	8.10533	-2.65566	0.00984855	0.16045	-2.83066
MITD1	-0.245307	7.71142	-2.6555	0.00985278	0.16045	-2.83103
DTD2	0.314213	7.54467	2.65546	0.00985382	0.16045	-2.83112
COL21A1	-0.386847	7.06884	-2.65543	0.00985457	0.16045	-2.83118
CTNNBIP1	0.410742	7.32584	2.65503	0.00986511	0.160507	-2.8321
CNOT6L	-0.18399	6.87914	-2.65458	0.00987716	0.160525	-2.83314
GPN2	0.177389	6.70442	2.65446	0.0098803	0.160525	-2.83341
KCNJ3	-0.419607	5.5661	-2.65296	0.00992014	0.161058	-2.83685
ZNF397	-0.229888	6.93853	-2.65236	0.00993606	0.161114	-2.83822
ZHX1	-0.196662	9.03302	-2.65211	0.00994276	0.161114	-2.8388
CERK	0.396266	8.73377	2.65202	0.00994518	0.161114	-2.839
MOB1B	-0.297698	8.85328	-2.65177	0.00995187	0.161114	-2.83958
YKT6	0.298666	7.48762	2.65126	0.00996541	0.161219	-2.84074
SH3BGR	-0.302743	8.92568	-2.65099	0.00997265	0.161222	-2.84136
CMAS	0.264855	8.19995	2.65	0.00999917	0.161536	-2.84363
MAP1B	0.200315	12.2105	2.64883	0.0100305	0.161928	-2.8463
TOP1	-0.23403	9.05637	-2.64838	0.0100425	0.162008	-2.84732
TIPRL	0.204754	7.7234	2.64712	0.0100765	0.162442	-2.85021
PRO2852	-0.409817	7.40461	-2.64533	0.0101248	0.163046	-2.8543
CEBPD	-0.531671	8.59776	-2.6452	0.0101283	0.163046	-2.85459
CDC25B	-0.210726	8.78432	-2.64434	0.0101517	0.16328	-2.85656
FLRT1	0.274676	7.46785	2.64414	0.0101572	0.16328	-2.85702
ZNF148	-0.185246	7.79868	-2.64374	0.0101681	0.16334	-2.85793
HIBCH	-0.210576	8.95229	-2.64217	0.0102108	0.163912	-2.86152
TRPT1	0.242623	7.59239	2.64152	0.0102284	0.164079	-2.86299
BCL2L13	0.182993	7.14953	2.64032	0.0102613	0.164442	-2.86573
PELI3	0.303083	8.22125	2.6401	0.0102674	0.164442	-2.86624
OAT	0.234974	11.6361	2.63991	0.0102727	0.164442	-2.86667
ATM	-0.245236	7.26426	-2.63954	0.0102826	0.164486	-2.8675
PMM2	0.583674	5.04343	2.6392	0.0102919	0.16452	-2.86827
ZWILCH	0.307284	6.14382	2.63852	0.0103109	0.164707	-2.86984
LOC101929880	0.272334	8.40482	2.63774	0.0103323	0.164934	-2.87162
KANSL1	-0.240922	8.82183	-2.63673	0.0103602	0.165177	-2.87392
LINC01119	0.306667	5.75905	2.63666	0.010362	0.165177	-2.87406
MAP4K5	-0.26338	8.25822	-2.63573	0.0103878	0.165407	-2.87619
RAB23	-0.281635	7.52857	-2.63562	0.0103909	0.165407	-2.87645
VPS54	-0.222896	7.96422	-2.63434	0.0104265	0.165858	-2.87936
TMEM18	0.304429	7.20823	2.6324	0.0104806	0.166603	-2.88378
TRPV2	0.476849	5.3812	2.63118	0.0105147	0.166966	-2.88655
EPS8L1	0.243771	5.48626	2.63106	0.0105181	0.166966	-2.88683
DIMT1	0.178097	8.4589	2.63042	0.0105361	0.167135	-2.88828
RP11-271C24.3	-0.370996	6.33232	-2.62873	0.0105836	0.167773	-2.89212
ENPP1	0.251977	5.08162	2.6281	0.0106012	0.167935	-2.89354
PHLPP2	0.24962	6.9604	2.62771	0.0106123	0.167995	-2.89444
HERPUD2	-0.232312	8.13986	-2.62712	0.0106291	0.168041	-2.89578
HCFC1R1	0.262533	8.72882	2.62709	0.01063	0.168041	-2.89585
ZDHHC24	0.326794	6.1028	2.62625	0.0106536	0.168298	-2.89775
NSA2	-0.202092	10.47	-2.62503	0.0106883	0.168463	-2.90052
RHBDD3	-0.243354	7.03391	-2.62473	0.0106969	0.168463	-2.90121
PITPNB	0.175989	10.4476	2.62458	0.010701	0.168463	-2.90153
CDKN1B	-0.234283	10.8412	-2.62395	0.010719	0.168463	-2.90296
MRPL2	0.28314	7.49624	2.62395	0.010719	0.168463	-2.90297
RP11-212P7.2	0.245139	6.36814	2.62382	0.0107228	0.168463	-2.90326
C9orf9	0.202469	6.618	2.62369	0.0107265	0.168463	-2.90356
LINC00632	0.512158	8.17848	2.62347	0.0107329	0.168463	-2.90407
TMEM45A	-0.346749	6.2526	-2.62328	0.0107382	0.168463	-2.90449
RBM45	0.225398	6.47525	2.62306	0.0107444	0.168463	-2.90498
PEAK1	-0.177346	8.84417	-2.62303	0.0107452	0.168463	-2.90505
SLC25A53	-0.450418	4.30922	-2.62195	0.0107763	0.168624	-2.90751
JADE1	-0.196464	7.78205	-2.62186	0.0107787	0.168624	-2.9077
SNAPC5	0.17126	8.00004	2.62186	0.0107787	0.168624	-2.9077
RP11-180N14.1	0.686401	6.601	2.62164	0.0107851	0.168624	-2.90821
RAB40C	0.180232	6.48113	2.62067	0.010813	0.168945	-2.91041
GNG3	0.66188	9.59242	2.6198	0.010838	0.169219	-2.91238
CISD3	0.178158	7.33754	2.6195	0.0108467	0.169239	-2.91306
HENMT1	0.319119	7.87102	2.61915	0.0108567	0.16926	-2.91385
TMEM263	-0.214813	8.87636	-2.61869	0.0108701	0.16926	-2.9149
MBNL2	-0.271097	8.53229	-2.61868	0.0108702	0.16926	-2.91491
PSMB4	0.171574	10.16	2.61785	0.0108944	0.16952	-2.9168
TLE4	-0.260564	8.00903	-2.61623	0.0109414	0.170136	-2.92048
IVD	0.222031	7.16246	2.61587	0.0109519	0.170183	-2.92129
SAP30	-0.187227	7.50143	-2.61549	0.0109629	0.170201	-2.92215
EIF2AK1	0.242016	8.59872	2.61532	0.0109679	0.170201	-2.92254
GALNT11	0.216821	9.72057	2.61334	0.0110255	0.170978	-2.927
ADAMTS1	-0.497036	8.78	-2.61292	0.0110379	0.171054	-2.92796
MTO1	-0.166589	7.66968	-2.61156	0.0110778	0.171497	-2.93104
RPS6	-0.158237	12.0375	-2.61143	0.0110815	0.171497	-2.93132
PCDH10	0.289781	8.07542	2.61072	0.0111025	0.171706	-2.93293
LOC100506076	0.399496	6.65884	2.61	0.0111237	0.171835	-2.93456
CCT3	-0.237248	10.5014	-2.60992	0.011126	0.171835	-2.93473
MXRA7	0.237589	9.5001	2.60951	0.0111383	0.17184	-2.93567
HABP4	0.237135	8.13215	2.6094	0.0111413	0.17184	-2.93591
EME2	0.304597	6.34539	2.60905	0.0111517	0.171884	-2.9367
TMBIM6	-0.200961	11.0403	-2.60861	0.0111649	0.171971	-2.93771
SAR1A	0.173697	8.80547	2.60768	0.0111925	0.17228	-2.93981
KAT2A	-0.300469	8.11152	-2.60737	0.0112016	0.172304	-2.9405
PIP5K1B	0.454549	6.66678	2.60614	0.0112382	0.172571	-2.94328
MXI1	-0.227846	11.6904	-2.60583	0.0112473	0.172571	-2.94397
TTC7B	0.274325	8.72664	2.60579	0.0112487	0.172571	-2.94408
ANKRD39	0.426324	6.70824	2.60577	0.0112492	0.172571	-2.94412
KRT222	0.628549	7.11725	2.60547	0.0112581	0.172591	-2.94479
FKBP9	0.220528	9.09723	2.60391	0.0113047	0.17319	-2.94831
GNPTG	0.150127	9.37551	2.6032	0.0113261	0.173401	-2.94992
C17orf75	0.394364	6.78638	2.60167	0.011372	0.173987	-2.95336
LHFPL4	0.440098	7.3482	2.60064	0.0114031	0.174346	-2.95569
DUS4L	0.224669	6.36254	2.59922	0.0114458	0.174882	-2.95887
MAEL	0.538767	4.95893	2.59753	0.0114972	0.175454	-2.96268
SIKE1	0.197576	6.68099	2.59748	0.0114987	0.175454	-2.96279
FAF2	0.165094	8.38984	2.59691	0.0115159	0.1756	-2.96407
KNSTRN	0.364096	6.71389	2.59608	0.0115414	0.175672	-2.96595
SEC62	0.154982	10.7323	2.59584	0.0115486	0.175672	-2.96648
ME3	0.283756	6.89535	2.59564	0.0115546	0.175672	-2.96693
LOC101060510	-0.502567	6.18993	-2.59552	0.0115583	0.175672	-2.9672
NCOR1	-0.141912	7.60927	-2.5955	0.0115591	0.175672	-2.96726
KIF5B	-0.253975	11.1634	-2.59482	0.0115799	0.175871	-2.96879
GGTA1P	0.360157	7.86631	2.59333	0.0116255	0.176414	-2.97213
ANLN	-0.331697	11.0834	-2.59315	0.0116311	0.176414	-2.97254
LIPA	-0.389249	9.31571	-2.59286	0.0116399	0.17643	-2.97319
ANKRD30BP2	0.521937	5.32141	2.59183	0.0116716	0.176786	-2.9755
WBP2	0.224138	9.38765	2.59159	0.0116789	0.176786	-2.97603
ARHGAP5	-0.177427	8.68766	-2.59044	0.0117146	0.177209	-2.97863
PIGB	0.233833	6.46157	2.58985	0.0117327	0.17732	-2.97995
CTXN3	0.758518	6.52676	2.5897	0.0117374	0.17732	-2.98029
RUNDC1	0.252994	7.02235	2.58912	0.0117555	0.177475	-2.9816
USP54	-0.325271	10.5886	-2.58845	0.0117762	0.17767	-2.98309
HERC2P2	-0.419115	10.9204	-2.58799	0.0117906	0.177685	-2.98413
PCDH9	-0.314718	10.617	-2.58792	0.0117928	0.177685	-2.98429
TMEM97	0.215652	7.47899	2.58748	0.0118062	0.177771	-2.98526
SUB1	0.171562	9.63263	2.58606	0.0118507	0.178324	-2.98846
LINC01003	0.342195	7.63129	2.58549	0.0118685	0.178473	-2.98974
ABLIM3	0.324124	8.40806	2.58514	0.0118794	0.178511	-2.99052
RAB29	-0.276092	7.87087	-2.58491	0.0118867	0.178511	-2.99104
TMEM63C	0.492335	7.12526	2.58386	0.0119194	0.178816	-2.99338
DIS3L2	-0.247809	6.58267	-2.58376	0.0119226	0.178816	-2.99361
RRS1-AS1	-0.723691	2.8293	-2.58342	0.0119335	0.178861	-2.99438
MRPS18A	0.222091	7.62207	2.58113	0.0120056	0.179663	-2.99951
LOC283357	-0.232794	7.42622	-2.58102	0.0120089	0.179663	-2.99974
GAS2L1	-0.24593	8.24108	-2.58097	0.0120106	0.179663	-2.99986
RGL2	-0.217086	8.38221	-2.57993	0.0120437	0.179997	-3.0022
RAB6B	0.328347	8.80562	2.57977	0.0120487	0.179997	-3.00255
GTF2E2	-0.201328	7.88224	-2.57897	0.0120741	0.180083	-3.00434
MAML2	-0.214632	7.18266	-2.57895	0.0120747	0.180083	-3.00439
TNXB	0.308761	5.35274	2.57884	0.0120781	0.180083	-3.00463
FRMD5	-0.294903	8.18737	-2.57806	0.012103	0.180316	-3.00638
SAMD14	0.195966	5.89181	2.5775	0.0121209	0.180316	-3.00763
WDR47	0.289474	9.6578	2.57737	0.0121251	0.180316	-3.00793
NEK9	-0.153819	7.66848	-2.57736	0.0121253	0.180316	-3.00795
TCEA2	0.22546	7.57377	2.5771	0.0121335	0.180319	-3.00851
MAF1	-0.236998	8.12227	-2.57668	0.0121471	0.180404	-3.00947
SRBD1	0.397529	6.91969	2.5762	0.0121624	0.180448	-3.01054
RP11-999E24.3	0.334648	9.13395	2.57592	0.0121713	0.180448	-3.01116
WHSC1L1	-0.143004	8.15917	-2.57554	0.0121836	0.180448	-3.01202
ZNF566	-0.297536	6.10653	-2.57543	0.0121869	0.180448	-3.01225
PRDX6	-0.234798	11.0318	-2.57535	0.0121895	0.180448	-3.01243
ZNF554	0.272599	7.13878	2.575	0.0122009	0.180499	-3.01323
CLDN15	-0.379909	6.59217	-2.57467	0.0122113	0.180536	-3.01396
VGLL4	-0.257703	8.75991	-2.57403	0.012232	0.180624	-3.01539
MAST1	0.738894	5.5439	2.57382	0.0122387	0.180624	-3.01586
DYNC1LI1	0.275289	8.50003	2.57373	0.0122416	0.180624	-3.01606
KIZ	-0.372583	7.80436	-2.57345	0.0122506	0.180624	-3.01669
BLOC1S6	0.184691	9.09951	2.57314	0.0122605	0.180624	-3.01737
FTO	0.159285	10.4693	2.57301	0.0122648	0.180624	-3.01767
HOMER3	-0.280771	7.02084	-2.57124	0.0123218	0.181348	-3.02161
USP12	0.204358	8.1675	2.57095	0.0123313	0.18137	-3.02226
BC047942	0.483296	6.39505	2.5705	0.012346	0.181469	-3.02327
HMP19	0.672451	9.04193	2.56967	0.0123729	0.181643	-3.02513
ATXN3	0.150811	6.63418	2.56964	0.0123737	0.181643	-3.02518
PQLC2	0.27105	6.30098	2.56933	0.012384	0.181677	-3.02589
SLC22A3	-0.347701	6.96373	-2.56871	0.012404	0.181695	-3.02726
PRRG4	-0.409975	5.68328	-2.56863	0.0124066	0.181695	-3.02744
TMEM178B	0.31408	7.51989	2.56855	0.0124091	0.181695	-3.02761
CACNA1D	0.227361	6.45997	2.56802	0.0124264	0.181832	-3.02879
HRASLS	0.417462	6.72176	2.5675	0.0124435	0.181958	-3.02996
CRAT	0.26597	7.64152	2.56727	0.012451	0.181958	-3.03047
FAXC	0.541923	6.68159	2.56668	0.0124703	0.182123	-3.03179
SLC35A2	0.21615	6.36235	2.56628	0.0124834	0.182199	-3.03268
KDSR	-0.19026	8.05346	-2.56561	0.0125055	0.182405	-3.03419
EVL	0.193103	8.62482	2.56534	0.0125143	0.182416	-3.03478
KLHL28	-0.180187	7.44112	-2.5646	0.0125384	0.182553	-3.03642
GPNMB	-0.577987	7.80245	-2.56437	0.0125462	0.182553	-3.03694
MANSC1	0.294681	8.16103	2.56432	0.0125477	0.182553	-3.03704
MCC	0.349617	8.45018	2.56345	0.0125765	0.182856	-3.039
CFC1	0.511393	5.85421	2.56228	0.012615	0.183299	-3.04159
SLC25A22	0.29185	7.23143	2.56201	0.0126239	0.183312	-3.04219
CBLN2	0.829577	6.69946	2.56131	0.0126472	0.183533	-3.04376
MIR3658	0.285437	6.58174	2.56094	0.0126594	0.183554	-3.04457
TRAM1	-0.193723	8.77389	-2.56075	0.0126657	0.183554	-3.045
KCNB2	0.354454	4.83082	2.56054	0.0126728	0.183554	-3.04547
PPM1B	-0.239988	10.0551	-2.55982	0.0126967	0.183784	-3.04707
TAPT1-AS1	-0.460373	7.08504	-2.55943	0.0127096	0.183854	-3.04793
DOK1	-0.239168	7.11059	-2.55814	0.0127527	0.184345	-3.05081
ENGASE	-0.236686	8.33739	-2.55793	0.0127597	0.184345	-3.05128
MAP3K12	0.223488	7.26402	2.55764	0.0127694	0.184369	-3.05192
ZC3H14	-0.153238	8.12215	-2.55449	0.012875	0.185775	-3.05891
NRIP3	0.663417	8.71273	2.55401	0.0128911	0.185867	-3.05997
PTPRU	0.363441	7.00915	2.55382	0.0128976	0.185867	-3.0604
TTC5	0.268065	6.57772	2.55327	0.012916	0.185943	-3.06161
ALKBH2	0.286036	7.02988	2.55286	0.0129301	0.185943	-3.06254
RAB11FIP2	-0.17166	8.36372	-2.55248	0.0129429	0.185943	-3.06338
POLR2K	0.17102	9.36576	2.55235	0.0129473	0.185943	-3.06367
ZBTB16	-0.395078	9.10108	-2.55219	0.0129526	0.185943	-3.06402
SALL3	-0.260605	7.17942	-2.55217	0.0129535	0.185943	-3.06407
SLC35E3	0.284597	7.19682	2.55198	0.0129599	0.185943	-3.06449
TIMM13	0.235875	7.39016	2.5504	0.0130135	0.186596	-3.068
EIF4E	0.184867	8.44783	2.54633	0.0131524	0.188152	-3.077
TMEM168	0.306396	7.25305	2.54589	0.0131675	0.188152	-3.07798
VPS36	0.209554	7.02641	2.54578	0.0131714	0.188152	-3.07823
EIF2S2	-0.19538	9.13365	-2.54577	0.0131716	0.188152	-3.07824
SLITRK2	-0.271065	7.57292	-2.54561	0.0131772	0.188152	-3.07861
DHX36	0.205839	8.53309	2.54556	0.013179	0.188152	-3.07872
PFDN1	0.221754	8.29317	2.54554	0.0131798	0.188152	-3.07877
TMEM243	-0.395333	7.66145	-2.54503	0.013197	0.188281	-3.07988
YTHDC2	0.182617	7.38251	2.54467	0.0132096	0.188342	-3.08069
GJD3	0.274502	5.37594	2.54373	0.013242	0.188511	-3.08276
ANTXR2	-0.243526	5.70751	-2.54364	0.0132453	0.188511	-3.08297
BLCAP	0.216297	10.927	2.54358	0.013247	0.188511	-3.08309
LOC729658	-0.591115	7.56901	-2.54337	0.0132545	0.188511	-3.08357
TMEM128	0.337315	8.35374	2.54279	0.0132744	0.188614	-3.08484
APEX1	0.198892	9.87878	2.5425	0.0132844	0.188614	-3.08548
NR4A2	0.611271	7.3196	2.54244	0.0132865	0.188614	-3.08561
TSNAX	0.246452	9.34748	2.5417	0.0133124	0.188864	-3.08726
SLC7A8	0.275749	6.48738	2.54145	0.013321	0.188869	-3.08781
BEX2	0.26243	10.7673	2.5399	0.0133749	0.189246	-3.09124
GUCY1A3	-0.345095	7.73212	-2.53978	0.013379	0.189246	-3.0915
MMD	0.249832	9.15919	2.53967	0.0133829	0.189246	-3.09174
SOWAHA	-0.527517	8.21723	-2.53965	0.0133837	0.189246	-3.09179
PTGR2	-0.236468	7.6005	-2.53949	0.013389	0.189246	-3.09213
BCAS2	0.308936	9.82193	2.53902	0.0134054	0.18936	-3.09317
APBA3	-0.320057	6.30698	-2.53825	0.0134324	0.189624	-3.09487
ZNF226	0.203664	7.07971	2.53783	0.0134473	0.189717	-3.09582
PIANP	0.413687	6.21875	2.53717	0.0134704	0.189926	-3.09727
CLASP1	0.146733	8.18824	2.53693	0.0134788	0.189927	-3.0978
DDX42	0.187328	8.02775	2.53597	0.0135126	0.190285	-3.09992
ROM1	-0.27696	7.43015	-2.53547	0.0135302	0.190357	-3.10103
NFE2L2	-0.216641	8.15824	-2.53535	0.0135344	0.190357	-3.10129
BFSP1	0.516949	5.24415	2.5347	0.0135572	0.190439	-3.10271
RMND5A	-0.240037	8.31406	-2.53464	0.0135594	0.190439	-3.10285
RAB8A	-0.201961	8.91361	-2.53441	0.0135675	0.190439	-3.10336
ZNF521	-0.255533	8.01245	-2.53424	0.0135736	0.190439	-3.10374
RNF34	0.146161	7.33801	2.53357	0.0135972	0.190653	-3.10521
TMEM19	-0.148778	7.12232	-2.53332	0.0136061	0.190661	-3.10577
WDR7	0.33596	7.93511	2.53266	0.0136293	0.190869	-3.10721
CACNA1G	0.379648	5.74428	2.5322	0.0136456	0.19098	-3.10823
TMEM132B	0.430214	6.61548	2.53155	0.0136688	0.191013	-3.10967
SDS	0.382539	6.6705	2.53147	0.0136718	0.191013	-3.10985
ARL4A	-0.303146	7.79306	-2.53141	0.0136737	0.191013	-3.10997
FBXO3	0.196719	6.74991	2.5312	0.0136814	0.191013	-3.11045
RAP1GAP	0.361134	7.51867	2.53009	0.0137208	0.191446	-3.11288
CLCN5	0.247943	5.88515	2.52942	0.0137449	0.191664	-3.11437
CDKN1C	-0.368771	9.14341	-2.52909	0.0137565	0.191709	-3.11508
MBLAC2	0.347146	6.38679	2.52809	0.0137922	0.192089	-3.11728
NABP1	-0.346922	5.64124	-2.52744	0.0138158	0.192301	-3.11873
MRPS21	0.181307	10.2	2.52655	0.0138476	0.192356	-3.12068
MID1IP1	-0.411422	10.0992	-2.52637	0.0138541	0.192356	-3.12108
MICB	-0.604581	5.50928	-2.52589	0.0138713	0.192356	-3.12213
TMEM201	0.233558	7.14164	2.52587	0.0138722	0.192356	-3.12218
CMBL	-0.281695	9.32348	-2.52584	0.013873	0.192356	-3.12223
SOX5	-0.235046	6.9457	-2.52584	0.0138732	0.192356	-3.12224
TDRD6	-0.470819	7.29748	-2.52555	0.0138835	0.192356	-3.12287
SIAH3	1.04408	4.83296	2.52532	0.013892	0.192356	-3.12339
DNM1	0.599859	9.21636	2.52522	0.0138956	0.192356	-3.12361
ATP5G1	0.210318	9.14512	2.52394	0.0139418	0.192879	-3.12642
COLGALT1	-0.274634	6.86524	-2.5225	0.0139939	0.193423	-3.12958
EIF4EBP1	-0.52839	6.53575	-2.52239	0.0139981	0.193423	-3.12984
FLJ16779	0.822721	4.00838	2.52201	0.0140116	0.193493	-3.13065
MAP3K7	-0.225573	8.16358	-2.52157	0.0140279	0.193531	-3.13164
RRAD	-0.359941	5.42007	-2.52131	0.0140371	0.193531	-3.13219
VDAC3	0.251855	9.94245	2.52124	0.0140398	0.193531	-3.13236
CAT	-0.275759	8.34596	-2.52074	0.0140579	0.193662	-3.13344
MAPK9	0.325574	8.68382	2.52031	0.0140738	0.193766	-3.13441
GABRB1	0.350769	9.40888	2.51968	0.0140966	0.193962	-3.13578
WDR35	0.215223	7.04116	2.51901	0.0141211	0.194087	-3.13724
NGFRAP1	0.194687	12.7495	2.51865	0.0141345	0.194087	-3.13805
IRF2	-0.23394	7.86601	-2.51848	0.0141406	0.194087	-3.13842
MIR4500HG	0.800245	3.99965	2.51827	0.0141484	0.194087	-3.13888
TUB	0.316232	7.68449	2.51817	0.0141519	0.194087	-3.13909
SNX18	-0.199657	8.66845	-2.51804	0.0141567	0.194087	-3.13938
MYH14	0.194766	7.00241	2.51779	0.0141659	0.194096	-3.13993
TTC39B	0.342767	6.17818	2.51725	0.0141857	0.194113	-3.14111
MAST2	0.161262	7.27927	2.51707	0.0141924	0.194113	-3.14151
GSK3B	0.200575	7.7809	2.51695	0.014197	0.194113	-3.14178
ASH1L	-0.192292	9.04487	-2.51683	0.0142011	0.194113	-3.14203
USP13	0.193803	7.43606	2.51578	0.01424	0.194485	-3.14435
AGPS	0.181913	7.67141	2.51563	0.0142454	0.194485	-3.14466
KCNQ3	0.454217	6.72475	2.5145	0.0142872	0.194939	-3.14714
BCL2L11	-0.160459	6.25314	-2.51315	0.0143373	0.195507	-3.15011
MRPL55	0.207502	7.2241	2.51186	0.0143853	0.196018	-3.15294
ARHGAP6	0.29605	6.00725	2.51168	0.014392	0.196018	-3.15333
FXYD6	0.327433	9.02079	2.51097	0.0144182	0.196258	-3.15487
SLC39A9	0.14613	7.41083	2.50999	0.0144551	0.196378	-3.15703
TEAD1	-0.219858	7.59224	-2.50943	0.0144759	0.196378	-3.15826
RARRES1	0.389977	4.37882	2.50942	0.0144763	0.196378	-3.15828
RTP5	-0.410636	4.54917	-2.5093	0.0144808	0.196378	-3.15854
SLC25A44	0.222061	9.25326	2.50922	0.0144836	0.196378	-3.1587
LHX6	-0.297642	5.72152	-2.50882	0.0144987	0.196378	-3.15959
PHLDB3	-0.265112	4.96571	-2.50859	0.0145074	0.196378	-3.16009
IER3	-0.474725	8.60218	-2.50821	0.0145217	0.196378	-3.16093
ZC3HC1	0.322827	7.17748	2.50809	0.014526	0.196378	-3.16118
SPATA2L	0.290045	7.1962	2.50759	0.0145448	0.196378	-3.16227
ZNF384	-0.210367	7.2277	-2.50691	0.0145705	0.196378	-3.16377
LOC100272216	-0.450831	9.17515	-2.50677	0.0145757	0.196378	-3.16407
PSMC1	0.15892	10.4235	2.50675	0.0145764	0.196378	-3.16411
GNAI3	-0.173547	8.31237	-2.5067	0.0145785	0.196378	-3.16423
MIR143HG	0.481004	5.81185	2.50667	0.0145796	0.196378	-3.16429
CEP120	-0.212335	7.01496	-2.50654	0.0145846	0.196378	-3.16458
RIMKLA	0.392384	6.00703	2.50647	0.0145872	0.196378	-3.16473
C16orf58	0.182402	6.59575	2.50646	0.0145875	0.196378	-3.16475
TENM4	0.314264	7.21684	2.50638	0.0145905	0.196378	-3.16492
RUFY1	-0.177204	7.033	-2.50565	0.0146178	0.196387	-3.16651
EFHD2	0.250088	7.43681	2.50544	0.0146258	0.196387	-3.16697
PDS5A	-0.1931	7.97494	-2.5051	0.0146388	0.196387	-3.16772
SETD2	-0.168722	7.93914	-2.50484	0.0146487	0.196387	-3.16829
PUM1	-0.117478	10.1168	-2.50482	0.0146496	0.196387	-3.16834
TGDS	-0.242446	5.96785	-2.50466	0.0146555	0.196387	-3.16869
FADS1	0.252929	9.62124	2.50424	0.0146712	0.196387	-3.16959
BTRC	0.209846	6.97543	2.50422	0.014672	0.196387	-3.16964
POLR3H	0.173278	7.41915	2.50397	0.0146814	0.196387	-3.17018
STRIP2	0.5987	5.6964	2.50377	0.0146891	0.196387	-3.17062
ERLIN1	-0.221689	7.22736	-2.50351	0.014699	0.196387	-3.17119
TMEM245	-0.179771	9.19555	-2.50347	0.0147004	0.196387	-3.17127
STK3	-0.217854	7.05653	-2.50331	0.0147065	0.196387	-3.17162
DYNLT3	0.252848	11.0354	2.50318	0.0147116	0.196387	-3.17192
MTCL1	0.48921	7.58998	2.50175	0.014766	0.196998	-3.17504
PPM1K	-0.212406	9.00893	-2.50112	0.01479	0.197203	-3.17641
DCP1A	-0.156392	7.59361	-2.50068	0.0148067	0.19731	-3.17737
LINC00152	0.308936	6.78606	2.50012	0.0148282	0.197481	-3.17859
EID2B	0.340484	6.71522	2.49978	0.0148411	0.197538	-3.17933
DCTPP1	0.265912	7.99633	2.4988	0.014879	0.197927	-3.18149
ZCCHC8	-0.224163	7.09033	-2.49808	0.0149065	0.198177	-3.18305
FAM175A	0.258996	6.08494	2.49759	0.0149251	0.198225	-3.18411
TCF12	-0.254618	8.52102	-2.49721	0.0149399	0.198225	-3.18494
ATPIF1	0.220272	9.46259	2.4971	0.0149441	0.198225	-3.18518
TCF7L2	-0.345035	8.68509	-2.4969	0.0149519	0.198225	-3.18562
PPIC	-0.206183	7.55864	-2.49658	0.0149642	0.198225	-3.18632
HK1	0.271492	9.92544	2.49641	0.0149709	0.198225	-3.18669
TERF2	0.182366	6.77757	2.49625	0.0149769	0.198225	-3.18703
TBC1D22A	0.261332	7.01595	2.49618	0.0149796	0.198225	-3.18718
BAZ2B	-0.252123	9.4797	-2.4957	0.014998	0.198241	-3.18823
ANKRD12	-0.230002	8.65538	-2.49542	0.0150089	0.198241	-3.18884
ZDHHC11	-0.3205	9.13095	-2.49528	0.0150145	0.198241	-3.18915
NXF1	-0.204098	8.48227	-2.49525	0.0150155	0.198241	-3.18921
UBR1	0.169699	8.31179	2.4944	0.0150486	0.198563	-3.19107
CSRNP2	0.168823	7.73892	2.49257	0.0151197	0.199386	-3.19505
FRS3	0.323905	6.96648	2.49177	0.0151508	0.199681	-3.19679
GAB1	-0.218661	8.13105	-2.4909	0.0151848	0.199998	-3.19869
JMJD7	0.353869	6.7329	2.4907	0.0151924	0.199998	-3.19911
SNORA29	-0.189952	9.84578	-2.49006	0.0152175	0.200213	-3.2005
SET	-0.172935	11.071	-2.48924	0.0152498	0.200522	-3.2023
RP11-395B7.7	-0.237717	7.90645	-2.48877	0.0152681	0.200648	-3.20331
RP1-193H18.2	0.368327	6.94573	2.48809	0.0152949	0.200885	-3.20479
CHMP2B	0.187074	9.48415	2.48769	0.0153105	0.200973	-3.20565
AACS	0.376985	7.48102	2.4869	0.0153417	0.201267	-3.20737
RBMS1	0.216881	8.63421	2.48664	0.015352	0.201286	-3.20794
MN1	0.285736	8.04809	2.48624	0.015368	0.201381	-3.20882
TIMM17A	0.229974	8.11773	2.48515	0.0154108	0.201787	-3.21117
COX7A2L	0.190499	10.6183	2.48501	0.0154167	0.201787	-3.21149
LOC439938	0.440687	5.61452	2.4837	0.0154683	0.202347	-3.21432
CPEB4	-0.236387	9.23026	-2.48294	0.0154987	0.202625	-3.21597
ACTC1	0.365577	6.42047	2.48268	0.0155092	0.202625	-3.21655
KAT2B	-0.283519	10.3024	-2.4825	0.0155162	0.202625	-3.21693
EPHA5	0.353853	5.77174	2.48155	0.015554	0.203003	-3.21898
NCOA5	-0.241406	7.00924	-2.48086	0.0155818	0.203249	-3.22049
BZRAP1-AS1	0.306762	5.55937	2.48042	0.0155994	0.203363	-3.22145
MECR	0.467797	6.68582	2.47987	0.0156214	0.203457	-3.22264
FLJ22184	0.440938	5.02015	2.47958	0.0156331	0.203457	-3.22327
VIMP	-0.247134	9.59277	-2.47937	0.0156412	0.203457	-3.2237
FLT1	-0.334124	7.89715	-2.47935	0.0156423	0.203457	-3.22377
RPS16	-0.133473	11.8855	-2.47848	0.0156773	0.203796	-3.22565
RBM39	-0.144002	9.39258	-2.47699	0.0157374	0.204461	-3.22888
XPR1	0.222632	7.37691	2.47666	0.0157505	0.204515	-3.22958
DISP2	0.558883	6.81259	2.47583	0.015784	0.204723	-3.23138
KCTD10	0.166961	8.84802	2.47582	0.0157845	0.204723	-3.2314
RP11-819C21.1	0.446444	6.46089	2.47559	0.015794	0.20473	-3.23191
LOC101060321	-0.318772	7.89605	-2.47466	0.0158314	0.204909	-3.23391
EPB41L1	0.262764	8.83171	2.47462	0.0158332	0.204909	-3.234
SERPINH1	-0.881971	7.45127	-2.47438	0.0158428	0.204909	-3.23452
MAP1A	0.239053	10.1469	2.47422	0.0158492	0.204909	-3.23486
PPCS	0.2457	8.53993	2.47414	0.0158527	0.204909	-3.23504
DONSON	-0.289954	7.34712	-2.47389	0.0158629	0.20492	-3.23559
ELP6	0.176207	6.92664	2.47368	0.0158715	0.20492	-3.23604
GRIN2D	0.264871	5.39067	2.47279	0.0159074	0.205207	-3.23795
CXCL16	-0.306075	8.03691	-2.47249	0.0159197	0.205207	-3.2386
GGA1	-0.162208	7.97485	-2.47247	0.0159207	0.205207	-3.23865
HDGF	-0.235902	9.65751	-2.47208	0.0159365	0.205295	-3.23949
OGFOD1	0.205464	7.95745	2.47049	0.0160014	0.206015	-3.24292
PRRX1	-0.274061	7.7125	-2.46906	0.0160604	0.206538	-3.24603
TBC1D19	0.690786	6.58448	2.46885	0.0160687	0.206538	-3.24646
RNF165	0.278234	5.00002	2.46884	0.0160692	0.206538	-3.24649
BC042372	0.480992	5.8893	2.46817	0.0160967	0.20672	-3.24794
LOC102724884	-0.466365	9.47558	-2.46785	0.0161099	0.20672	-3.24863
USP1	-0.218711	8.8705	-2.46784	0.0161106	0.20672	-3.24866
MROH7-TTC4	0.249038	8.17344	2.46706	0.0161427	0.207017	-3.25034
PILRA	-0.25717	6.35893	-2.46659	0.016162	0.207147	-3.25135
CDADC1	0.215795	7.1322	2.46606	0.0161838	0.20727	-3.25248
SETD5	-0.191215	7.48778	-2.46592	0.0161897	0.20727	-3.25279
PTPRN	0.668094	7.06397	2.46546	0.0162089	0.207399	-3.25379
CTNNA1	-0.183359	9.51508	-2.46515	0.0162215	0.207407	-3.25445
DGKI	0.36363	6.08951	2.465	0.0162277	0.207407	-3.25477
PCLO	0.348756	6.72785	2.46317	0.016304	0.208266	-3.25873
KIAA1143	0.163914	9.38148	2.46285	0.0163172	0.208318	-3.25941
CELF5	0.413177	6.98668	2.46233	0.0163391	0.208355	-3.26054
LOC401320	0.285747	6.6266	2.46215	0.0163466	0.208355	-3.26093
CCDC184	0.858353	7.11408	2.46213	0.0163474	0.208355	-3.26097
MKKS	0.22421	8.44128	2.46133	0.0163807	0.208656	-3.26269
SLC13A5	0.462114	6.27993	2.46112	0.0163894	0.208656	-3.26313
DCTN5	0.16626	7.82377	2.46064	0.0164095	0.208796	-3.26417
LOC100509445	0.399496	6.93152	2.4594	0.0164618	0.209344	-3.26685
C7orf43	0.401894	7.67443	2.45822	0.0165115	0.209859	-3.26939
ATRX	-0.199095	8.69814	-2.45737	0.0165472	0.210118	-3.27121
WDSUB1	-0.237845	7.69874	-2.4573	0.0165503	0.210118	-3.27137
RP11-391M1.4	-0.194817	8.3153	-2.45671	0.016575	0.210315	-3.27263
POLR2L	0.207633	8.69983	2.45539	0.0166309	0.210894	-3.27546
BEX1	0.382063	12.064	2.4552	0.0166391	0.210894	-3.27588
RBM38	-0.203046	7.08381	-2.4548	0.0166561	0.210992	-3.27674
CARHSP1	-0.189622	6.89532	-2.45415	0.0166836	0.211172	-3.27813
TLR7	-0.398912	6.13589	-2.45387	0.0166955	0.211172	-3.27873
HIST1H1C	-0.521509	7.5881	-2.45381	0.016698	0.211172	-3.27886
UBE2R2	-0.141567	9.39918	-2.45357	0.0167083	0.211185	-3.27938
CCNG2	-0.251987	7.63244	-2.45279	0.0167415	0.211244	-3.28105
CSRP2	-0.292922	8.73789	-2.45265	0.0167476	0.211244	-3.28136
MRPL20	0.167209	7.96745	2.45262	0.0167487	0.211244	-3.28142
CD99P1	-0.245461	6.37099	-2.45259	0.01675	0.211244	-3.28148
TNFAIP8	-0.28897	5.39759	-2.45219	0.016767	0.211342	-3.28234
RNF146	-0.150898	9.91086	-2.45175	0.0167862	0.211467	-3.2833
LRP2	-0.436996	8.44226	-2.45109	0.0168141	0.211702	-3.2847
ABCA11P	0.420055	6.00023	2.45025	0.0168504	0.211939	-3.28652
FCGR2B	-0.647544	5.47692	-2.45022	0.0168515	0.211939	-3.28657
ZNF551	-0.219831	5.41245	-2.44988	0.0168661	0.212006	-3.2873
ZRANB3	0.22235	5.30308	2.44895	0.0169063	0.212394	-3.28931
NOSIP	-0.151069	8.57371	-2.44756	0.016966	0.213027	-3.29228
HSPA4	-0.26162	8.72458	-2.44691	0.016994	0.213262	-3.29367
JMJD4	0.329418	5.4392	2.44638	0.0170173	0.213436	-3.29482
ZBED8	-0.357806	7.161	-2.44403	0.0171193	0.214598	-3.29985
ZCCHC2	-0.219603	7.82085	-2.4428	0.0171726	0.215025	-3.30247
HMG20B	-0.244014	6.24924	-2.44267	0.0171784	0.215025	-3.30275
NIT2	0.508576	7.9212	2.4426	0.0171816	0.215025	-3.30291
RALYL	0.656631	9.01163	2.4419	0.0172121	0.215287	-3.3044
MAFF	-0.666508	8.70086	-2.44155	0.0172275	0.215363	-3.30516
SLC35F6	0.176733	7.47407	2.44085	0.0172582	0.215629	-3.30666
ASIC2	0.429663	6.06785	2.44061	0.0172686	0.21564	-3.30716
APOOL	0.187574	7.9116	2.44019	0.0172871	0.215753	-3.30806
PAFAH1B1	0.193132	9.78281	2.43945	0.0173196	0.216041	-3.30965
KDM3B	-0.163527	8.82405	-2.43867	0.0173538	0.216349	-3.31131
MINOS1	0.157078	10.1853	2.43828	0.0173711	0.216447	-3.31215
GNAO1	0.216571	9.14656	2.43774	0.0173949	0.216625	-3.3133
HBB	0.75968	10.5191	2.43735	0.0174123	0.216723	-3.31414
PEX1	0.240265	6.95974	2.43696	0.0174294	0.21678	-3.31497
KIT	-0.490395	7.78347	-2.43681	0.0174358	0.21678	-3.31528
TMED8	0.157917	8.59483	2.43626	0.0174604	0.216967	-3.31646
PRMT9	0.218328	7.2723	2.43596	0.0174736	0.217013	-3.3171
RIOK1	0.374029	7.1398	2.43549	0.0174945	0.217154	-3.3181
DHRS4	-0.220762	7.67317	-2.43421	0.0175513	0.217741	-3.32083
TMEM161B-AS1	-0.270954	7.91801	-2.4332	0.0175963	0.218005	-3.32299
FBXL2	0.441034	7.5598	2.4332	0.0175965	0.218005	-3.323
LOC100507165	0.489773	7.3497	2.43309	0.0176012	0.218005	-3.32322
SMARCD1	0.216043	6.74571	2.43243	0.0176307	0.218193	-3.32463
DNAJC5	0.218417	8.36159	2.43217	0.0176426	0.218193	-3.3252
CLCN3	0.142582	9.67468	2.43203	0.0176487	0.218193	-3.32549
FAM228A	0.34997	5.89195	2.4319	0.0176546	0.218193	-3.32577
NDUFS5	0.216939	11.9127	2.43155	0.0176703	0.218203	-3.32652
FOXJ3	-0.154056	7.69754	-2.43145	0.0176746	0.218203	-3.32672
RP11-157P1.4	-0.354613	6.31347	-2.4306	0.0177127	0.218555	-3.32853
ATP6V1F	0.247439	10.1811	2.43032	0.0177251	0.218591	-3.32913
SDHA	0.244925	9.99054	2.43	0.0177398	0.218653	-3.32982
OCRL	0.304024	7.64378	2.4297	0.017753	0.218698	-3.33045
SLC2A3	-0.330957	8.68147	-2.42931	0.0177707	0.218798	-3.33128
AMIGO1	0.299259	8.36808	2.42885	0.0177916	0.218895	-3.33227
DPYS	0.555949	5.28986	2.42871	0.0177978	0.218895	-3.33257
GLTP	-0.297616	10.3535	-2.4282	0.0178208	0.21903	-3.33365
MPI	0.326252	6.43479	2.42804	0.0178279	0.21903	-3.33399
MED1	-0.180692	7.73876	-2.42724	0.017864	0.219327	-3.33569
MAP3K9	0.449009	7.20852	2.42702	0.0178739	0.219327	-3.33616
NEDD1	-0.203338	6.60468	-2.42687	0.0178809	0.219327	-3.33649
RFX3	-0.195817	6.9691	-2.4264	0.0179021	0.219374	-3.33748
AX746755	0.355907	8.09512	2.42628	0.0179074	0.219374	-3.33773
TRMT61B	0.312768	7.65953	2.42589	0.0179254	0.219374	-3.33858
ATP7A	0.199247	6.8967	2.42569	0.0179342	0.219374	-3.33899
C18orf54	-0.210897	5.57523	-2.42568	0.0179346	0.219374	-3.33901
ZNF573	-0.211067	6.57807	-2.42506	0.0179631	0.219374	-3.34034
EHBP1	0.252725	9.74333	2.42503	0.0179641	0.219374	-3.34039
CMTM6	-0.205637	7.15556	-2.42498	0.0179666	0.219374	-3.34051
NUFIP2	-0.163678	8.95767	-2.42488	0.0179713	0.219374	-3.34073
RP11-477N3.1	-0.393665	5.47002	-2.42429	0.0179979	0.219582	-3.34197
C2orf42	-0.201001	7.64204	-2.42215	0.0180956	0.220429	-3.34652
CD59	-0.174654	10.3834	-2.42211	0.0180974	0.220429	-3.34661
STMN1	0.249197	7.56242	2.42208	0.018099	0.220429	-3.34668
FEN1	0.291354	7.71035	2.42164	0.0181188	0.220429	-3.3476
LATS2	-0.261008	7.28099	-2.42162	0.01812	0.220429	-3.34766
SOX21-AS1	-0.41195	6.00872	-2.4215	0.0181252	0.220429	-3.3479
AFG3L2	0.222658	8.41306	2.4211	0.0181437	0.220534	-3.34876
OGFOD3	0.238541	6.42999	2.42063	0.0181654	0.220534	-3.34976
SGIP1	0.484932	7.44253	2.42061	0.0181664	0.220534	-3.34981
LOC728061	-0.335319	7.57772	-2.42047	0.0181726	0.220534	-3.35009
RPS2	-0.227217	10.8902	-2.42022	0.0181843	0.22056	-3.35063
RCN1	-0.238649	8.82003	-2.41941	0.0182212	0.220805	-3.35234
TFB1M	0.182057	6.70409	2.41935	0.0182239	0.220805	-3.35246
CABYR	0.314689	6.41884	2.41905	0.0182379	0.220857	-3.35311
ZNF644	-0.206578	8.30078	-2.41847	0.0182647	0.221064	-3.35434
LRP4	-0.37148	10.361	-2.41615	0.0183719	0.222244	-3.35926
SGCD	0.195388	6.23802	2.41583	0.0183868	0.222257	-3.35994
CTSC	-0.398717	6.62569	-2.41571	0.0183924	0.222257	-3.3602
SESN3	-0.176512	7.44726	-2.41481	0.018434	0.222641	-3.36209
SORL1	-0.22298	10.555	-2.41441	0.0184528	0.222751	-3.36295
FAM71F1	0.369152	4.89619	2.414	0.0184718	0.222862	-3.36382
RB1	-0.179835	7.70185	-2.41308	0.0185149	0.223192	-3.36578
C7orf26	-0.171077	7.01748	-2.41288	0.0185242	0.223192	-3.3662
SLC25A37	-0.236029	7.11617	-2.41279	0.0185285	0.223192	-3.36639
LRRC23	-0.257476	6.37926	-2.4121	0.0185607	0.22345	-3.36785
MT1H	-0.377337	12.415	-2.41191	0.0185694	0.22345	-3.36825
THY1	0.476562	8.82208	2.41061	0.0186305	0.224067	-3.37101
LOC100507557	0.367122	7.15564	2.41032	0.0186442	0.224108	-3.37162
FOXO4	-0.338473	8.17573	-2.40991	0.0186633	0.224108	-3.37248
MEG9	0.476045	5.10643	2.40978	0.0186694	0.224108	-3.37276
HMGN1	-0.215539	10.0092	-2.4097	0.0186732	0.224108	-3.37293
METTL23	-0.1981	8.88671	-2.40859	0.0187254	0.224608	-3.37527
YBX1	-0.201849	10.3112	-2.40826	0.018741	0.224608	-3.37597
SAMM50	0.221783	7.42551	2.40812	0.0187477	0.224608	-3.37627
KIAA1045	0.560778	6.88975	2.40798	0.0187542	0.224608	-3.37656
HES5	0.676964	5.10107	2.40774	0.0187657	0.224627	-3.37708
ANKS1A	-0.19481	9.01497	-2.40679	0.0188104	0.225045	-3.37908
COPG2IT1	0.567132	9.54317	2.40655	0.018822	0.225066	-3.37959
CHKB-CPT1B	-0.317323	7.18809	-2.40612	0.0188424	0.225192	-3.3805
ARL6IP6	-0.265223	7.41793	-2.40571	0.0188618	0.225305	-3.38137
SCML1	0.2607	6.71754	2.40534	0.0188794	0.225398	-3.38215
B3GALTL	-0.291718	6.42594	-2.40509	0.0188915	0.225424	-3.38269
FAM214B	0.214489	7.71654	2.40455	0.0189171	0.225528	-3.38382
BC034319	-0.234829	6.79228	-2.40447	0.0189207	0.225528	-3.38398
PDGFRB	-0.239278	7.60525	-2.40428	0.0189299	0.225528	-3.38439
MED8	0.176763	7.52737	2.40378	0.0189538	0.225696	-3.38545
LRRC20	0.370023	6.77116	2.40341	0.0189711	0.225748	-3.38622
GIMAP2	-0.531707	6.15696	-2.40327	0.018978	0.225748	-3.38652
LINC00982	-0.211128	5.88666	-2.40184	0.0190463	0.226348	-3.38954
PBXIP1	-0.314393	9.48572	-2.40149	0.0190629	0.226348	-3.39027
AMPD2	0.209878	8.60843	2.40136	0.0190691	0.226348	-3.39054
ADAM10	-0.20633	9.00787	-2.40126	0.0190742	0.226348	-3.39077
KLC2	0.271263	8.21926	2.40118	0.019078	0.226348	-3.39093
NEK7	-0.241077	10.7351	-2.4008	0.0190964	0.226449	-3.39174
LMBR1	0.196708	6.52477	2.40036	0.0191172	0.226513	-3.39266
RP11-846E15.4	-0.376199	7.83168	-2.40019	0.0191256	0.226513	-3.39303
GEMIN5	0.21804	7.63466	2.40006	0.0191316	0.226513	-3.39329
CAPN2	-0.217445	9.35182	-2.39953	0.0191571	0.226697	-3.39441
ACHE	0.388783	6.68346	2.39914	0.0191762	0.226806	-3.39524
RALGAPB	0.160675	7.48796	2.39785	0.0192383	0.227194	-3.39796
BRF2	0.25424	7.12437	2.39698	0.0192805	0.227194	-3.3998
ORC3	0.273444	8.35022	2.39695	0.0192818	0.227194	-3.39985
C4orf47	-0.3701	5.81402	-2.39692	0.0192833	0.227194	-3.39992
CHP1	0.204868	9.1032	2.39686	0.019286	0.227194	-3.40003
EXOC6B	0.204821	8.59285	2.39685	0.0192867	0.227194	-3.40007
ANKRD6	0.248914	6.86894	2.39682	0.019288	0.227194	-3.40012
OTUD1	-0.220803	7.41047	-2.39645	0.0193059	0.227194	-3.4009
USP20	0.220482	7.34848	2.39643	0.0193068	0.227194	-3.40094
HSPA14	0.204812	7.11209	2.3964	0.0193085	0.227194	-3.40101
GIMAP4	-0.30469	7.67494	-2.3955	0.0193522	0.22759	-3.40291
LOC100132352	-0.27811	7.2401	-2.39491	0.0193808	0.227762	-3.40415
FAM208A	-0.165073	8.1508	-2.39479	0.0193868	0.227762	-3.40441
PAQR6	0.241102	12.792	2.39449	0.019401	0.227812	-3.40502
KGFLP2	0.333165	8.27398	2.39376	0.0194369	0.228117	-3.40658
COA3	0.216668	8.99722	2.39346	0.0194516	0.22816	-3.40721
TLR5	-0.385412	7.07687	-2.39327	0.0194606	0.22816	-3.4076
TLR4	-0.310558	7.12423	-2.39268	0.0194896	0.228249	-3.40885
SMURF2	-0.18713	8.16168	-2.39257	0.0194948	0.228249	-3.40907
REST	-0.189771	6.92289	-2.39247	0.0194999	0.228249	-3.40929
NT5C2	-0.190825	9.67537	-2.3923	0.0195082	0.228249	-3.40965
GPR158	0.464066	8.85361	2.39111	0.0195664	0.228812	-3.41214
MTMR10	-0.184115	8.63783	-2.39063	0.0195899	0.22897	-3.41315
FAM117B	-0.176928	6.07201	-2.39031	0.0196055	0.229036	-3.41382
C6orf136	0.357649	8.51096	2.38995	0.0196232	0.229083	-3.41457
FBXO5	-0.344365	5.40596	-2.38967	0.0196374	0.229083	-3.41518
TUBB2A	0.361706	11.6556	2.38962	0.0196397	0.229083	-3.41528
PRUNE	-0.155253	7.17298	-2.38884	0.0196783	0.229416	-3.41693
MED13L	-0.207278	7.79344	-2.38719	0.0197594	0.230244	-3.42038
KIAA1644	0.667557	7.03667	2.38692	0.0197729	0.230284	-3.42095
FKBP1B	0.395707	7.80047	2.38597	0.0198201	0.230617	-3.42295
NPC1	-0.235358	7.77935	-2.38557	0.01984	0.230617	-3.42379
RP11-363E7.4	-0.454671	6.35728	-2.38555	0.0198409	0.230617	-3.42382
ITGBL1	-0.22797	5.65186	-2.38553	0.0198419	0.230617	-3.42387
BCOR	-0.21303	6.52653	-2.3842	0.019908	0.231267	-3.42666
USP25	-0.127324	6.63974	-2.38388	0.0199239	0.231267	-3.42732
GOLGA8N	0.201787	9.89836	2.38379	0.0199283	0.231267	-3.42751
CASC7	-0.220909	6.43357	-2.38327	0.0199546	0.231455	-3.42861
CFD	-0.540972	6.0065	-2.38257	0.0199895	0.231681	-3.43008
LOC100129516	-0.420505	4.41814	-2.38247	0.0199944	0.231681	-3.43028
WDFY1	0.141209	8.19084	2.38071	0.0200825	0.232584	-3.43397
SLC25A3	0.153463	10.7936	2.38031	0.0201026	0.232603	-3.43481
BECN1	0.135811	7.63923	2.38017	0.0201097	0.232603	-3.43511
LXN	0.590668	6.20492	2.38002	0.0201175	0.232603	-3.43543
RCN2	0.20505	9.72428	2.37985	0.0201256	0.232603	-3.43577
SLC30A1	-0.263403	7.89762	-2.37962	0.0201373	0.232603	-3.43625
CBLN1	0.846893	6.50903	2.37943	0.020147	0.232603	-3.43666
EFEMP1	-0.349159	9.35856	-2.37926	0.0201555	0.232603	-3.43701
REEP2	0.282784	8.21523	2.3773	0.0202543	0.233349	-3.44111
PSMD6-AS2	-0.251153	6.64067	-2.3771	0.0202643	0.233349	-3.44152
HIPK1	-0.203949	8.13872	-2.37692	0.0202736	0.233349	-3.44191
RP11-53O19.3	-0.293627	8.00243	-2.37658	0.0202908	0.233349	-3.44261
MSANTD3-TMEFF1	0.301666	8.95693	2.37653	0.0202933	0.233349	-3.44272
MACROD1	-0.21151	6.11483	-2.3765	0.0202949	0.233349	-3.44279
MAK16	0.234016	7.87542	2.37639	0.0203006	0.233349	-3.44302
C9orf135	0.554488	4.57963	2.37636	0.0203019	0.233349	-3.44307
ADH1B	-0.34173	4.73181	-2.37594	0.0203234	0.23344	-3.44396
RPS7	-0.113774	12.1198	-2.3755	0.0203457	0.23344	-3.44488
GOLGA7	-0.188485	10.5765	-2.37512	0.020365	0.23344	-3.44567
MSTO1	0.257788	7.08322	2.375	0.0203713	0.23344	-3.44593
GJA9-MYCBP	-0.177369	6.5949	-2.37492	0.020375	0.23344	-3.44609
MAGI3	0.262538	6.60038	2.37446	0.0203984	0.23344	-3.44704
PRMT8	0.451704	6.40435	2.37446	0.0203987	0.23344	-3.44706
ASXL1	-0.144965	7.41182	-2.3744	0.0204016	0.23344	-3.44718
PHLPP1	-0.231401	8.4908	-2.3744	0.0204018	0.23344	-3.44719
RFC3	0.257234	5.7263	2.37347	0.0204489	0.233862	-3.44912
2024-09-11	0.184944	7.88684	2.3728	0.0204833	0.234024	-3.45053
RC3H2	-0.129863	7.5624	-2.37279	0.0204836	0.234024	-3.45054
PPP1R14B	-0.290176	7.52231	-2.37226	0.0205107	0.234216	-3.45164
[truncated: 20,828 more rows]

## Sheet: S2
gene	modules
DDR1	turquoise
RFC2	blue
HSPA6	cyan
PAX8	salmon
GUCA1A	grey
MIR5193	yellow
THRA	turquoise
PTPN21	turquoise
CCL5	grey
CYP2E1	turquoise
EPHB3	lightyellow
ESRRA	cyan
CYP2A6	blue
SCARB1	turquoise
TTLL12	grey60
LINC00152	turquoise
WFDC2	pink
MAPK1	grey
ADAM32	grey
SPATA17	brown
PRR22	grey
PXK	yellow
VPS18	greenyellow
MSANTD3	turquoise
SLC46A1	green
TIMD4	grey
SLC39A5	blue
ZDHHC11	red
ATP6V1E2	yellow
AFG3L1P	yellow
CILP2	magenta
PIGX	turquoise
TMEM196	turquoise
SLC39A13	blue
BEST4	turquoise
AK9	brown
CORO6	turquoise
TMEM106A	turquoise
ALG10	blue
TTC39C	turquoise
NEXN	green
C15orf40	yellow
RAX2	blue
MFAP3	cyan
EYA3	brown
GIMAP1	greenyellow
KLK8	brown
CCDC65	green
FAM122C	brown
CCDC11	grey
ARMCX4	brown
RBBP6	turquoise
CENPBD1	grey
TRIOBP	turquoise
CATSPER1	grey
HOXD4	darkgrey
GSC	grey
SP7	midnightblue
PDE7A	turquoise
CNOT7	turquoise
CRYZL1	red
PRSS33	grey
C19orf26	brown
MCMDC2	grey
TIRAP	turquoise
LEAP2	purple
MSI2	green
SCIN	black
CTCFL	grey
C4orf33	turquoise
ZNF333	cyan
TVP23C	grey
RDH10	pink
SRSF12	blue
FAM71A	blue
GAPT	black
FLJ30901	turquoise
ERICH5	blue
CCDC185	darkred
ENTHD1	grey
TSSK3	grey
WFDC6	grey
CLEC12A	lightcyan
BRF1	brown
C15orf27	turquoise
BACH1	black
CALML6	magenta
NLRP5	grey
ODF4	grey
CLEC4F	grey
DEFB106A	brown
WFDC9	grey
NEDD1	yellow
TTLL10	blue
CALR3	grey
C10orf25	green
ETV3	grey
KLHL10	lightgreen
TM2D3	turquoise
ZNF485	blue
WDR17	blue
MFSD6L	grey
CDH23	brown
ANKAR	grey
MEGF11	grey
GPR182	grey
ESX1	grey
C8orf12	green
LOC653486	magenta
DNAJC5G	grey
WDR88	lightgreen
PRUNE2	turquoise
MBD3L2	grey
ADAMTSL1	midnightblue
MBD3L1	grey
FAM46D	grey
SERPINB11	grey
LINC00161	magenta
DSCR10	lightgreen
ABHD11	pink
ACAP2	greenyellow
GAMT	salmon
PLCD3	blue
IRF6	grey
PTPRC	black
MAN1A2	purple
RAPH1	turquoise
SMCR8	tan
LACTB	darkgreen
BNC1	grey
MPP4	grey
LACE1	grey
IDI2	grey
CYP11B1	darkred
TAF8	turquoise
COBL	turquoise
SLAMF6	grey
ZSCAN20	grey
GPBAR1	blue
RHBDL2	yellow
FRAS1	green
BRSK1	greenyellow
CRB2	purple
KCNE4	cyan
CD300LG	green
SLC34A3	brown
CPA6	grey
WBP2NL	grey
HIPK1	tan
MTBP	grey
ACVR1C	yellow
TMEM74	grey
TIGD4	lightcyan
ART5	magenta
FAM71C	midnightblue
C21orf67	blue
NLRP11	grey
ATP6V1C2	grey
CLDN19	grey
VTI1A	blue
KIF6	yellow
IQCD	midnightblue
TAGAP	black
STON2	green
SERPINA12	grey
LETM2	brown
BSND	blue
CLEC4C	grey
NLRC4	black
PRSS36	grey
ZDHHC15	blue
RAI1	lightyellow
CDK15	grey
ZNF570	grey
AF131215.4	royalblue
NUDT9P1	grey
BTBD16	magenta
RTP3	grey
TSPEAR	brown
MIPOL1	blue
C6orf141	grey
ALMS1P	grey
MYO3B	brown
ADAM21	darkgrey
TRIML2	darkred
ABCC13	midnightblue
IL12RB1	yellow
GTF2A1L	pink
TRPV3	brown
CNBD1	grey
ABCC12	grey
MMP21	lightcyan
TMEM190	brown
GAS2L2	darkred
KCNG4	grey
PXT1	grey
CACNG5	magenta
LINC00308	grey
FAM223A	grey
WFDC11	lightyellow
IFNL2	grey
JAK1	cyan
CDC42SE2	grey
ACACB	green
RFWD2	green
STX6	greenyellow
ANLN	yellow
SPRR4	blue
POLR2J	turquoise
LOC441259	yellow
HSH2D	magenta
TRNT1	darkgreen
TMEM163	turquoise
ARHGAP5	green
HERPUD2	greenyellow
JMJD6	cyan
SRCAP	blue
MAP3K6	grey
ARSG	red
ZNF101	red
PTPN11	yellow
KLHDC7B	grey
ATAD3A	brown
ZNF626	brown
PHC3	greenyellow
IL11RA	yellow
TNFRSF10A	turquoise
RAD51L3-RFFL	yellow
HPS4	grey
UHMK1	turquoise
TXNDC2	magenta
NAV3	red
C5orf22	turquoise
PCDHGB7	lightcyan
ERC1	blue
FLCN	grey
JMJD1C-AS1	grey
LRRC7	turquoise
SH2D3C	grey
PPP1R3B	turquoise
SLC9A7	turquoise
IGSF3	greenyellow
RFX6	grey
DIRC1	grey
DNAJB7	grey
UCN3	grey
DIP2A	turquoise
USP28	turquoise
CASC5	grey
SENP8	red
GRHL1	turquoise
CNBD2	grey
CASKIN1	greenyellow
CACNA2D4	lightyellow
ARL11	black
SLC2A13	turquoise
NIPA1	pink
TUBA3FP	royalblue
CARD16	black
DUSP19	blue
CYB5D1	royalblue
NMNAT2	turquoise
SLC4A1	grey
CREG2	turquoise
RXFP1	grey
SPEF2	magenta
CEP170	yellow
DTD1	tan
CASC4	turquoise
FGF1	yellow
ARPP21	grey
RHOXF1	grey
ADAMTS17	magenta
SNHG7	grey
DHH	blue
ABRA	grey
KLHDC1	blue
RICTOR	turquoise
PCDHGA4	turquoise
NETO1	grey
WWP2	grey
ST7L	blue
C2orf15	blue
KCNH8	red
MCF2L	red
SLCO6A1	midnightblue
PP2D1	grey
KLC3	red
CIB3	grey
CADM2	turquoise
C9orf66	grey
HDAC9	darkturquoise
SLC16A11	blue
TMEM67	red
HS6ST2	turquoise
CAMKK1	greenyellow
ZNF625	grey
ZNF563	purple
LIN9	royalblue
CLEC4D	grey
SLC25A27	blue
GPRC6A	grey
RAET1E	grey
SLC44A5	turquoise
ZNF417	yellow
ZNF781	yellow
HELB	grey
SEC62	grey
TRDN	grey
SOCS4	green
C8orf31	grey
ZNF547	brown
SIM1	grey
PROM2	purple
TLR4	green
TSNARE1	grey
CAPN13	midnightblue
STMN1	blue
SIGLEC10	black
RFX4	green
WFIKKN1	cyan
SENP1	turquoise
KLF14	grey
NXNL2	grey
BRS3	grey
LINC00205	grey
TMX3	blue
ZNF396	grey
SLC26A7	turquoise
SNX18	yellow
V332	turquoise
FBXO39	grey
B3GNT6	darkred
DENND1B	turquoise
ZNF619	lightgreen
ICK	blue
FAM71D	blue
BCL2L14	grey
HS6ST3	turquoise
SLC26A1	brown
CLDN15	red
RAB42	darkred
PTCHD1	green
M1AP	salmon
ZSCAN4	grey
VWA5B1	magenta
LINC00311	lightgreen
HTR6	blue
MAGEB6	grey
LOC101060464	midnightblue
RUSC1-AS1	turquoise
CACNG6	blue
LMNTD1	grey
CIRBP-AS1	lightcyan
AXDND1	grey
ASMTL-AS1	brown
CD200R1	lightcyan
LINC00334	brown
ATOH7	grey
SEC16B	cyan
AMER1	brown
NKX6-3	grey
TBATA	grey
EXOC3L2	blue
CABP4	brown
TNFRSF13C	blue
CAMK2N2	turquoise
ANKRD30BP2	turquoise
KCNG3	purple
LINC01312	blue
FOXP2	turquoise
B4GALNT2	magenta
FMR1NB	grey
GCSAML	grey
SIGLEC11	grey
IL23R	lightgreen
MAGEB18	lightcyan
CD276	yellow
IFNL1	grey
C4orf36	grey
FIGNL1	turquoise
RIMS1	turquoise
PITPNM2	yellow
PCDH10	turquoise
TAB3	turquoise
GRK7	grey
MMEL1	grey
PDE8A	yellow
NLRP6	brown
AKNAD1	purple
ZCCHC5	grey
ATRIP	cyan
ZIC5	yellow
ANGPT1	green
TEDDM1	grey
LOC149373	grey
GABRG1	green
PANX2	greenyellow
ZNF114	yellow
CCDC27	grey
C15orf26	royalblue
LOC100652931	darkturquoise
NEUROD2	grey
C5orf17	grey
LINC00208	blue
DNAH6	brown
LRRC15	lightcyan
TTC40	turquoise
B3GNT7	red
ZNF645	grey
ZMYM6	black
SGCZ	darkgrey
LOC100507431	magenta
WNT9B	darkred
CNPY3	black
SCAMP1	turquoise
LINC00471	magenta
HAS3	grey
FGF4	brown
SLC30A8	grey
LOC142937	turquoise
LOC439933	magenta
C11orf65	magenta
FAM71E2	lightgreen
OR5P2	grey
DYDC1	grey
IL27	grey
IQCF1	grey
DEFB125	grey
WFDC10B	grey
DEFB105A	grey
PKHD1	lightgreen
PKD1L1	grey
GPR112	darkgrey
TENM1	turquoise
REXO1L1P	grey
TAF1L	grey
CNTNAP5	pink
RECQL4	lightyellow
GPR113	magenta
TMC2	blue
SMCR5	blue
BICD2	red
ZIM3	grey
NOX5	grey
DAOA-AS1	grey
GPR126	turquoise
KLHL4	yellow
GPR156	grey
SUOX	grey
GPR115	grey
IL31RA	grey
SYTL5	grey
SDCCAG8	grey
GPR111	grey
SYN2	turquoise
ASB10	darkgrey
HTR3C	lightcyan
NFKBID	tan
CD300LF	black
GJA10	grey
WNT9A	grey
GAL3ST2	brown
PIP4K2B	brown
ODF3	red
WFDC13	grey
LINC00521	blue
SLFN5	yellow
SERPINB12	grey
GIPC3	brown
PGLYRP3	grey
PSKH2	grey
OR6W1P	blue
MOGAT1	grey
GPR78	brown
H1FOO	lightgreen
TAAR9	grey
GNRHR2	turquoise
MYOZ3	greenyellow
BNIPL	blue
ASB11	grey
OFCC1	lightgreen
SDR9C7	brown
OR5P3	grey
TRIM40	grey
CSN1S2AP	pink
WFDC12	grey
CRYGN	grey
STARD6	grey
C11orf40	grey
C18orf12	lightgreen
BCL2L11	turquoise
DEFB119	midnightblue
FLJ45513	brown
TIGD1	orange
ALKBH5	cyan
CCDC69	grey
NFX1	yellow
DSG2	grey
C5orf24	turquoise
KBTBD6	turquoise
CDK8	turquoise
PTK6	grey
NKD1	blue
STK38	red
THEM4	grey
CLSPN	grey
RBAK	purple
WDR62	blue
SLC39A12	green
RNF168	grey
SVEP1	red
LOC652276	red
GATA4	magenta
TC2N	grey
C9orf72	blue
KCTD18	yellow
KLF11	grey
ANKLE1	darkred
PLXNA3	darkgrey
PELO	grey
LACC1	yellow
TAPT1-AS1	yellow
C3orf30	grey
RANBP3L	green
SNX13	darkgreen
KDM1B	greenyellow
ATP6V0D2	grey
LHX4	grey
CEP19	salmon
DNAH11	lightgreen
PROSER3	salmon
ADPRHL1	yellow
SYNRG	blue
CDH24	grey
SEPSECS	yellow
GRIK5	blue
LRRN4	brown
ZNF777	brown
JPH2	grey
PDE5A	grey
SH2D1B	grey
SSTR3	brown
ADAMTS19	grey
DDX31	grey
UMODL1	grey
RASEF	turquoise
PARD3B	green
DST	grey
ZNF441	blue
NEGR1	blue
FCRL3	grey
DCAF4L2	grey
STOX1	green
C20orf166-AS1	black
ARL10	lightyellow
RNFT2	turquoise
ANKFN1	green
KRT78	grey
CCDC7	turquoise
ZNF41	blue
ZNF512	blue
AMMECR1	blue
FAM117B	black
ZNF583	royalblue
OXER1	blue
LUZP1	magenta
ZNF75D	blue
LINC00052	lightcyan
BRWD1	grey60
CCDC89	grey
ZNF572	grey
RMDN2	darkred
ADAMTS18	grey
PCDHAC1	grey
HIPK4	grey
FAM124A	yellow
NKAIN3	blue
ITIH5	salmon
FANCB	turquoise
POMK	grey
ZNF709	grey
CCDC57	brown
SMC1B	yellow
BRWD3	turquoise
ASB16	blue
MAGEE2	salmon
ERVV-1	grey
GAL3ST3	darkred
FLJ30679	grey
ALS2CR11	black
UTS2R	blue
USH1G	darkred
SYN1	turquoise
SLC23A3	turquoise
CNOT6L	turquoise
RHBDL3	purple
ZNF718	blue
DIP2B	yellow
SLC36A1	green
SNRNP48	turquoise
ZNF560	lightcyan
RTTN	yellow
BTNL9	blue
PUS10	purple
PLCXD2	turquoise
C21orf128	brown
LMLN	red
RAD9B	grey
ZNF555	darkred
NYAP1	darkturquoise
SGK494	yellow
MRGPRX3	brown
ABCA13	grey
GPR128	grey
CSF3R	black
C17orf77	midnightblue
DUSP5P1	grey
DGKH	turquoise
TMEM182	blue
C16orf46	black
LSM14B	brown
CASP8	midnightblue
PLB1	darkturquoise
C20orf197	salmon
SLC5A3	cyan
KIF19	brown
SLFNL1	grey
GPR82	greenyellow
RIBC1	grey
OXGR1	grey
CDC14C	grey
SULT1C4	green
TEAD1	green
CATSPER2	grey
POU5F2	midnightblue
RXFP2	turquoise
BEND7	grey
SLC18A2	turquoise
SSMEM1	grey
MAB21L3	darkred
LOC285696	grey
MIER3	grey60
SDE2	blue
SLC35G3	grey
UROC1	grey
PCDH15	turquoise
TNRC6A	blue
KCNA6	grey
ARID2	turquoise
AMER3	turquoise
OTUD7A	magenta
ERVW-1	grey
LINC00889	turquoise
FBXL18	yellow
C6orf195	grey
PNPLA1	grey
DEPDC4	grey
ANKRD23	brown
COX6B2	grey
FAM129C	grey
EPHA10	green
WDR64	grey
PRO2949	darkred
BTBD9	greenyellow
HEATR9	grey
PARP15	grey
ARHGAP42	green
LINC01101	grey
MFSD2A	grey
ATM	yellow
FAM26D	turquoise
NPHP3	yellow
ATG9B	yellow
CXorf58	grey
EFCAB3	pink
TFAP2B	yellow
CCDC13	blue
CRHR1-IT1	yellow
MRGPRX1	black
HFE	salmon
RLN3	grey
CSMD1	turquoise
MACF1	turquoise
ADAMTS20	midnightblue
SALL3	green
AGBL4	grey
FLJ13744	brown
SLC17A8	grey
C11orf44	grey
SATB2-AS1	grey
RBFOX1	turquoise
SLFN13	salmon
C12orf40	grey
WDR65	blue
C5orf64	lightyellow
ADAMTS15	darkred
LY86-AS1	grey
FLJ31713	brown
EDARADD	midnightblue
LOC101060424	darkred
CCDC171	lightyellow
CYP4Z2P	grey
C18orf15	grey
MUC19	grey
KLHDC7A	grey
C11orf72	blue
AQP4-AS1	green
CNTNAP4	yellow
FER1L6-AS1	grey
C1orf127	yellow
LOC100996634	lightcyan
AGBL1	grey
FLJ34503	grey
LINC00304	royalblue
CCDC79	grey
MYO1H	grey
ASB14	grey
RPTN	grey
LINC00269	grey
VSTM4	green
CCDC150	midnightblue
C2orf61	grey
FAM9B	grey
FLJ40288	blue
CES5A	lightgreen
CHDC2	magenta
DCAF8L2	midnightblue
HYDIN2	grey
DNAH17	yellow
FLJ32955	blue
LOC100288966	greenyellow
KIRREL3-AS3	magenta
TMEM145	greenyellow
C15orf32	grey
TSGA10IP	grey
LINC00477	magenta
CCDC140	grey
C17orf78	grey
TEKT5	greenyellow
KSR2	turquoise
PAX1	blue
TDH	grey
LINC00615	lightcyan
SERPINA9	blue
FBXL21	grey
AKAP2	turquoise
MRGPRX4	grey
A2ML1	purple
CPO	lightcyan
GPR6	grey
MDS2	grey
RQCD1	blue
GJD3	grey
HOXC12	brown
VNN3	yellow
MYEOV2	royalblue
FERD3L	grey
DEFT1P	grey
LINC00314	grey
DEFB104A	grey
NLRP14	grey
DGKB	pink
NLRP13	grey
NLRP8	grey
NLRP9	brown
TAF5	darkgrey
TAS1R2	grey
ITGB1	greenyellow
PCSK6	yellow
ZNF341	grey
JPH1	greenyellow
NLRP10	blue
RANGAP1	orange
MBNL2	turquoise
KRT73	grey
COX1	grey
KRT74	blue
SLC29A2	grey
LMX1A	grey
CCDC125	grey
GPR101	grey
ILDR1	lightcyan
VN1R2	darkred
VN1R5	darkred
ND2	tan
TAAR8	grey
TAS2R39	grey
TAS2R38	midnightblue
TAS2R40	midnightblue
TAS2R41	grey
TMEM171	grey
VN1R4	red
TAS2R50	midnightblue
CD8B	brown
MACROD2	turquoise
DDAH1	green
PIANP	turquoise
ATP6	blue
HIST1H1T	cyan
COX2	grey
CYGB	greenyellow
EFNA2	brown
IFNE	grey
ND6	grey
SPAG11A	brown
SREK1IP1	greenyellow
THRSP	magenta
CXorf36	turquoise
MAGEA10-MAGEA5	grey
FBXL19-AS1	grey
POLE4	turquoise
ND3	grey
PDZK1IP1	brown
FAM27E2	blue
BCRP3	grey
TAL2	grey
INSL3	brown
SYCP3	green
TMIE	green
MUCL1	grey
ATL2	turquoise
LINC00189	grey
KLHL35	grey
ZNF354B	grey
FOXC1	turquoise
FLJ25694	grey
TRIM43	magenta
TRIM42	grey
FSIP1	grey
MGC15705	grey
FAM98B	red
EFCAB13	pink
FAM71B	lightgreen
C10orf107	darkred
LOC101929373	grey
WEE2-AS1	grey
TCTEX1D1	blue
TMCO5A	grey
PPARGC1B	turquoise
XKR6	magenta
TSGA13	blue
C9orf163	lightgreen
SYNE3	grey
CCDC141	grey
HDX	blue
CDYL2	yellow
C18orf54	purple
SYT14	blue
CDC20B	grey
TECTB	grey
VWA3A	blue
LINC00896	lightcyan
HUS1B	brown
NPB	grey
CCDC34	turquoise
LRCH3	yellow
INTS4	grey
ENAH	turquoise
STK35	grey60
LRRIQ3	lightyellow
KLC4	grey
TIPRL	turquoise
VKORC1L1	blue
PRF1	grey
FBXL14	yellow
PPIL6	turquoise
SP1	turquoise
C18orf25	salmon
METTL6	grey
SGOL1	blue
B3GALNT2	grey
CBR4	yellow
PIK3C2A	green
NLRX1	salmon
ZNF569	blue
CCSAP	brown
DUSP18	cyan
ZNF697	turquoise
ZNF791	turquoise
CHRM3	green
HTRA4	grey
LINC00525	midnightblue
PRPF38A	turquoise
FAM218A	yellow
RHEBL1	turquoise
FAM195A	red
KCTD7	green
ZNF548	yellow
AMER2	turquoise
RNF152	midnightblue
GPR97	grey
ZNF644	grey60
TBC1D32	red
B4GALNT3	blue
LRRC43	greenyellow
CEP89	royalblue
AK7	grey
ZFC3H1	purple
IRAK2	salmon
LINC00337	lightgreen
METTL21A	blue
OTOGL	midnightblue
MGC16025	lightgreen
FAM76B	brown
SPATA25	brown
NXNL1	grey
GLIS3-AS1	grey
IQCG	grey
MCM9	blue
PRR14L	green
AJUBA	grey
KLHL32	yellow
DCBLD1	turquoise
SLAMF9	magenta
GK5	blue
FLJ31715	lightcyan
UBE2U	grey
WBSCR27	magenta
LINC00638	red
ZC3HAV1L	brown
RASGEF1B	grey
C11orf45	turquoise
C21orf58	brown
KIAA1109	grey
STOML3	grey
LINC01105	yellow
FBXL13	grey
FAM227B	midnightblue
DTD2	red
SOX3	brown
SPATA32	blue
C3orf49	blue
NKX2-3	midnightblue
TMEM252	turquoise
KIAA1524	lightyellow
FAM222A-AS1	darkgrey
TLE6	brown
TCEANC	grey
LOC102725315	magenta
HECTD4	darkturquoise
RTP1	grey
PRR35	magenta
NXPE1	grey
CYP1B1-AS1	darkturquoise
MAGEA2	grey
APOBEC3D	grey
LINC00315	grey
COL6A5	grey
PGAM5	yellow
C4orf45	grey
CCDC149	red
BEND2	magenta
C10orf67	blue
SPERT	royalblue
CCDC26	midnightblue
C21orf88	grey
SPIC	grey
VPS13B	turquoise
P2RY10	brown
IGSF22	greenyellow
ZBTB3	yellow
TPH1	grey
DCST1	blue
TCP11L2	yellow
WDFY4	black
GPR26	turquoise
KIAA0825	magenta
SESN3	grey
CSNK1G2-AS1	grey
NATD1	turquoise
KLHL34	grey
ZSCAN10	brown
SAMD3	grey
GOT1L1	lightgreen
C10orf91	grey
MGC16142	purple
LINC00504	grey
ZNF99	magenta
CCDC108	midnightblue
SIGLECL1	grey
LDHAL6A	grey
MRGPRX2	darkgrey
NTN5	blue
KLF17	grey
CCDC105	blue
CCDC122	greenyellow
C11orf42	black
DKFZp434L192	lightcyan
POM121L1P	blue
ZNF486	grey
CXorf22	grey
FGD2	black
EXD1	grey
FAM178A	yellow
NBPF4	black
ZNF663P	grey
LINC00955	darkgrey
MGC34800	midnightblue
C10orf126	grey
PIKFYVE	green
LINC00479	magenta
C9orf62	brown
C9orf84	magenta
SLC22A24	lightyellow
FMO9P	grey
C7orf33	brown
ELMOD2	grey
ACER1	magenta
TAAR1	cyan
OSTCP1	grey
LINC00305	grey
BFSP2-AS1	grey
STK32A	green
LRRC28	grey
NS3BP	royalblue
CTAGE5	grey
GPHB5	grey
DCD	lightgreen
EXOSC6	turquoise
IQSEC3	turquoise
ZDHHC19	purple
ALG14	blue
PPP1R21	blue
TMEM237	turquoise
ZNF564	green
B3GALT6	blue
SNX21	brown
RHOB	salmon
ADAT3	brown
CEL	red
GATS	cyan
CBS	green
SPINK6	grey
C22orf39	pink
DPCD	turquoise
CYP39A1	grey
MEF2BNB	tan
ZNF121	orange
RAB7B	lightyellow
DTYMK	turquoise
MAPKAPK5-AS1	salmon
BRICD5	blue
LOC101928274	turquoise
NBR2	turquoise
MED25	blue
NT5E	pink
ASPHD1	blue
DMRTC1	turquoise
TRIM37	turquoise
ARHGEF28	grey
LLGL2	cyan
OSMR	pink
NDST1	grey
RSPO2	turquoise
CHD2	grey
USB1	grey
RILPL1	red
GPNMB	black
CEP57L1	darkred
BICD1	turquoise
ZNF12	grey60
MYO10	turquoise
SLC4A4	green
TTC37	red
ARSB	magenta
FRMD4A	tan
ZBTB24	blue
LARP1B	brown
C14orf159	orange
TMEM239	midnightblue
MRAP	yellow
ZNF24	turquoise
TXNDC9	turquoise
DCAF8	lightyellow
SMPDL3B	blue
CNOT1	turquoise
SPTLC1	blue
ASH1L-AS1	turquoise
SETMAR	grey60
XG	grey
ZHX1-C8orf76	brown
MVB12B	salmon
C12orf66	blue
EPHA8	magenta
CCDC67	grey
TMEM136	green
TMEM53	grey
DNAJA3	turquoise
GALNT18	turquoise
NOL9	grey60
DDX51	darkgrey
TUBGCP3	blue
SBDS	darkgreen
SNAPC5	turquoise
ENTPD5	green
RBM33	pink
MIR31HG	grey
SPIN3	turquoise
TMTC4	blue
TMEM185A	red
NBEAL1	turquoise
CDCP1	grey
ULK2	lightyellow
SLC4A8	turquoise
SSH2	yellow
C5orf58	darkgrey
PARP11	brown
CCDC60	brown
HSD17B12	red
NLGN4Y	pink
MSRB3	turquoise
ADIG	blue
CCSER2	turquoise
RUFY2	grey
WDR78	brown
SUGT1P3	brown
MAATS1	greenyellow
SLC33A1	darkgreen
CLDND1	yellow
OGDH	orange
PHF21A	red
GDAP2	brown
MCPH1	blue
WFDC8	grey
ZMYND11	purple
ZNF446	brown
TWIST2	midnightblue
FAM53B	turquoise
GOLGA7	yellow
SH3KBP1	red
MBLAC1	tan
ZMYM3	grey
CD300LB	blue
C3orf33	brown
ATP5S	red
FAM126B	turquoise
LYNX1	turquoise
SNX32	brown
TRIM73	turquoise
LOC554206	green
C11orf53	blue
PLEKHS1	grey
TRMT44	grey
MANEA	grey60
C5orf46	grey
IZUMO1	grey
SH3YL1	orange
PTPRO	yellow
GRIK1-AS1	grey
ICA1L	cyan
TMLHE	brown
MEI1	grey
ZCCHC13	brown
KCNS2	blue
ARHGEF10	turquoise
CCDC132	turquoise
BC027448	grey
MGC45922	blue
LOC101929497	turquoise
BAALCOS	grey
CREBRF	purple
C1QTNF9	grey
KATNAL2	grey60
CTNNA3	salmon
ZADH2	pink
ITGAL	black
COCH	tan
ARL17A	grey
C1orf210	grey
ZNF638	turquoise
STAG3L2	pink
HP1BP3	turquoise
CERS3	grey
PCNXL2	turquoise
DNAJC5B	grey
GPSM1	black
FRYL	yellow
KLHL29	turquoise
CKAP2	darkgrey
MORN1	red
CENPL	orange
ERAP2	grey
SSH1	green
SART3	purple
FANCM	red
TRMT2B	grey
C9orf43	grey
CCRN4L	grey
HAVCR2	black
FLJ25758	lightgreen
TRIM4	turquoise
FAM160B1	yellow
HERC3	blue
UHRF1BP1L	blue
TTBK2	turquoise
CYP19A1	tan
WDR49	green
NPAS4	grey
SVOPL	darkred
LHFPL3-AS1	lightcyan
HNMT	grey60
MGC20647	grey
ITPKB	turquoise
LOC644852	grey
GABRA2	turquoise
EIF4G3	darkturquoise
SUPT6H	grey
RNF170	red
PGLS	salmon
TRMT61A	blue
LOC100101148	lightgreen
RPS6KA5	greenyellow
NFS1	darkgreen
HDAC4	purple
DYNC2LI1	red
DOCK2	black
CANT1	grey60
STXBP4	green
LRRC18	grey
SLCO4A1-AS1	lightyellow
DNAJA4	turquoise
CYTH4	black
FARP2	yellow
COG3	darkgreen
DRAXIN	grey
HELQ	blue
STAP1	grey
AQP12A	lightgreen
GIN1	darkgreen
GNB5	turquoise
CDKN2AIPNL	turquoise
XRCC6BP1	salmon
DENND4A	blue
SIAE	blue
GINS4	grey
FCHSD2	lightyellow
BTG4	darkred
PPP2R5C	blue
CALHM1	grey
NT5C1B	grey
PKD1L2	yellow
NR1H4	magenta
PTPLA	green
PDE1C	yellow
TP73	brown
NEK11	green
LINC00656	lightcyan
TRAM2	pink
PADI2	yellow
CST9	blue
VPS29	darkgreen
ACTR2	darkgreen
LOC653581	grey
AZIN2	red
NELL1	turquoise
UEVLD	yellow
LYG2	grey
TCTE3	turquoise
RP11-574H6.1	grey
CLEC7A	black
TK1	brown
WBSCR16	grey
CTNNB1	greenyellow
SNX29P1	grey
OSGIN2	brown
TAF5L	brown
APH1A	salmon
SPOCK3	blue
GGNBP2	turquoise
ATF3	cyan
FBXO7	salmon
FIP1L1	purple
NLGN2	blue
DMWD	blue
SMIM11	salmon
ZNF146	tan
REG4	grey
KIAA1217	green
KIAA0513	turquoise
WAPAL	turquoise
BEST1	turquoise
SLC35F6	blue
ZNF85	red
JPX	turquoise
DNAJC14	yellow
HILPDA	pink
HNRNPLL	blue
LINS	blue
CFHR3	grey
ST8SIA4	black
DNAJB9	turquoise
CRTAP	turquoise
KRBOX4	blue
C16orf13	brown
FBF1	turquoise
ZBTB44	purple
ANKRD13C	blue
PHF20L1	greenyellow
SRGAP1	turquoise
MOXD1	darkred
C19orf47	blue
ZNF808	grey
HEATR3	red
CARD8	black
ARMC10	turquoise
EPB41	yellow
SAR1B	yellow
TMEM37	brown
GFOD1	turquoise
ATF6B	purple
CEP70	brown
SERPINC1	grey
THADA	magenta
MTHFSD	blue
RAD51B	lightgreen
PPA2	red
RGS7	turquoise
TSC22D4	salmon
OSCAR	blue
NAALAD2	pink
PIK3AP1	black
FAM188A	turquoise
GHITM	turquoise
WWC1	green
ACSM5	green
LINC00537	turquoise
GSTCD	lightyellow
CD80	grey
LOC283861	grey
CNNM2	royalblue
OLFM3	turquoise
VSTM2A	turquoise
TTC12	grey
C2	black
DPYD	greenyellow
TMEM126B	turquoise
RHOF	turquoise
DNAH14	grey
GPRIN2	magenta
SLC25A48	purple
SPAG9	turquoise
MBP	turquoise
APOBEC4	blue
FAM13C	green
WDR20	blue
KIAA1430	greenyellow
YIF1B	grey60
SETD6	salmon
ATP11B	green
DCAF5	grey
GPR62	yellow
PGM5	grey
SPPL3	grey
KCTD17	blue
DYNLRB1	yellow
CELF2	green
APBB1IP	black
SUV39H2	blue
CYB5R3	blue
BPNT1	blue
ETV4	turquoise
PSMD10	darkgreen
ZNF70	midnightblue
MYO18B	grey
METTL20	yellow
LRRC48	grey
RHOBTB2	orange
TTC30B	lightyellow
LENG9	grey
PCAT4	grey
SLC1A6	turquoise
ARHGAP27	royalblue
SYMPK	blue
LIG3	blue
LMNA	blue
NKAIN2	yellow
RBM8A	grey
MBTPS2	yellow
CEP120	grey60
CNKSR2	turquoise
TGOLN2	grey
LOC100287896	purple
ANKMY1	grey
KIAA0226	red
PTBP2	red
SERPINB8	grey
AGFG2	tan
MBLAC2	blue
DGKE	turquoise
SIRPB1	grey
BCL6B	blue
ASCC1	greenyellow
ZNF57	turquoise
EPHA7	turquoise
MYT1L	turquoise
PDS5B	blue
NPAS3	green
CBFA2T2	red
ZFYVE16	yellow
PALM2	blue
TET3	purple
RNF32	grey
RGS11	grey
OSBPL1A	yellow
DUOXA1	grey
RP3-412A9.16	grey
MAST4	turquoise
RPRML	brown
C20orf26	brown
NEK4	green
CNST	turquoise
C17orf47	grey
NUMA1	turquoise
NAIF1	grey
ZNF586	tan
LOC100130950	darkturquoise
METTL8	grey
FAM151A	brown
GGA1	turquoise
SRRM2	blue
TTC26	brown
SYCE1	grey
SRGN	turquoise
CMTM4	blue
HNRNPDL	yellow
LAPTM4B	darkgreen
MGC50722	greenyellow
CEMIP	grey
STAU2	turquoise
NLGN4X	turquoise
TACC1	yellow
PACSIN2	blue
SLC23A2	turquoise
CCNY	lightcyan
TYMS	yellow
ADAMTS9	pink
L3MBTL4	turquoise
CDH7	turquoise
TBC1D16	red
NALCN	pink
ATP8B3	grey
SCARA5	grey
OR2L13	blue
SPATA6L	midnightblue
KCNMB1	salmon
CALHM3	grey
GLYATL2	grey
RELL1	turquoise
LINC00593	magenta
PDE4D	black
NDUFA10	grey
TAF2	green
TRPM3	green
SLC6A11	green
RABGAP1L	turquoise
ZNF655	darkgreen
SLC9A1	turquoise
MCTP1	salmon
LOC728175	midnightblue
TRIM7	brown
ARHGAP29	pink
FBN2	grey
IPP	yellow
FGF7	turquoise
PMS1	brown
RALGPS1	turquoise
2024-09-02	yellow
CLCNKB	brown
MTUS2	turquoise
INPP5A	black
CD99L2	pink
SRCIN1	cyan
HEATR2	grey
CLDN22	turquoise
UBE2DNL	grey
LINC00301	lightgreen
MAD2L1	turquoise
ZNF785	turquoise
RP11-690I21.2	purple
WFIKKN2	royalblue
MINA	blue
ZFP42	blue
PHLDB2	magenta
PHTF2	yellow
MGC32805	grey
KLHL30-AS1	grey
ARHGEF2	yellow
CNTN1	turquoise
CCDC82	yellow
CASS4	grey
STKLD1	yellow
PDE8B	red
KANSL1L	turquoise
UBE3C	turquoise
FBLIM1	pink
DPP6	turquoise
SYT16	turquoise
SNED1	turquoise
RAB39A	grey
FNDC9	grey
TRIM72	yellow
FBXO8	green
SPIRE1	purple
ACP1	turquoise
LOC389199	grey
PLA2G4C	yellow
CLDN20	grey
UBE2O	greenyellow
ASTN2	blue
DZANK1	turquoise
ITGA11	grey
AGBL3	brown
ZBED1	grey
ZNF585A	purple
ADCY7	darkgrey
PDGFRA	grey
STEAP3	pink
MCTP2	blue
RASSF5	turquoise
B3GNT5	black
USP36	grey
CYP4A11	grey
CIDECP	grey
LOC280665	magenta
MTHFD2L	cyan
SLC12A1	yellow
CCDC158	lightcyan
ATP6V1B1	royalblue
TOR1A	turquoise
VWA5B2	yellow
KIAA1257	brown
CYP2U1	green
PARK2	grey
ELMO2	yellow
PTPN7	blue
CMAHP	pink
DOK5	turquoise
SDC3	salmon
TMEM135	turquoise
PRR16	yellow
PCNP	darkgreen
WDR37	blue
HMGCLL1	turquoise
CSPP1	turquoise
MITF	turquoise
CAMKMT	brown
S100Z	lightgreen
ABCD3	yellow
DKFZP434K028	blue
ERCC8	blue
PRIM2	grey
MLXIP	turquoise
LOC101927746	red
TIA1	yellow
LOC101927129	darkred
MS4A3	midnightblue
PCBD2	lightyellow
FCER1G	black
GAFA1	magenta
FRMD8	pink
MPHOSPH6	turquoise
HYDIN	grey
CCDC36	grey
PRKD3	greenyellow
ABCC11	grey
ESYT3	yellow
PLA2G4D	grey
PDE12	grey60
JRK	red
ABCC4	black
C7orf63	blue
SCEL	grey
ZNF678	greenyellow
ANKS6	green
LINC00598	blue
SIK3	red
FUT8	yellow
ZSWIM2	grey
PSIP1	greenyellow
RCBTB1	yellow
EXOC3L1	magenta
ACOT11	grey
LOC388882	brown
KLHL14	grey
VIL1	grey
LINC01234	turquoise
ACAT1	red
LOC554174	magenta
ACAN	red
BC070490	grey
NLRP12	red
C21orf90	brown
LOC101928921	grey
ZNF641	green
C1orf110	grey
FGFR4	brown
FILIP1L	salmon
PDILT	grey
OK/SW-CL.58	grey
ZBTB26	yellow
ACY3	grey
LINC00051	grey
LKAAEAR1	brown
ERICH1-AS1	darkred
EQTN	grey
LINC00317	grey
HLA-DOB	darkred
SNX19	yellow
GOLGA3	grey
SLC9C2	grey
AREL1	turquoise
RASGRF1	royalblue
RAG1	green
LOC285902	brown
PTGS2	pink
OK/SW-CL.36	grey
MGC39545	blue
RBL1	turquoise
WDR66	grey
SYNJ2	yellow
ZNF398	purple
IL16	royalblue
OR2C3	grey
CDHR1	turquoise
ARHGAP20	turquoise
SCARF1	turquoise
RGS12	grey
ADAM22	turquoise
TMEM26	grey
LOC101927705	cyan
BRD3	turquoise
CLRN1	grey
IDH1	green
EPB41L4A	grey
LINC00612	grey
NAGA	black
TRPV5	turquoise
LHFPL5	brown
KLHL40	brown
CENPI	darkgrey
C10orf53	lightcyan
SYT9	pink
AVL9	turquoise
CCNG2	green
NDUFS4	blue
LPGAT1	tan
IKZF2	yellow
GTPBP3	tan
USP32	red
WNK1	turquoise
TLL1	grey
MGC40069	grey
KCNH5	grey
ARHGAP25	black
ZNF843	blue
RPL13AP17	grey
LOC101928751	grey
STAT5B	red
PPM1F	yellow
VASH2	grey
C6orf123	magenta
STPG2	grey
PTGFR	grey
CACNB2	black
APLF	midnightblue
MIER1	purple
CTDSPL2	darkgreen
UVSSA	turquoise
SLC10A7	grey
KLHL3	purple
CCDC181	turquoise
ATP6V0A2	purple
SLC11A1	black
ENTPD3	turquoise
CD96	grey
GPR125	green
ST6GAL2	lightyellow
LINC01126	grey
PAXBP1	turquoise
MOCS1	green
PER3	brown
LOC101928787	grey
FAM9A	darkgrey
FGD6	grey
OTUD7B	turquoise
BCL2L2	grey
ATF2	blue
FCHO2	yellow
QKI	yellow
MLLT6	turquoise
ARHGAP8	red
KIF26B	turquoise
PGPEP1	blue
NAMPT	pink
CALN1	turquoise
ST3GAL3	greenyellow
STX19	grey
PBLD	red
PRKAA1	red
IGHV7-81	grey
LOC100132686	grey
TERF2	darkturquoise
MTUS2-AS1	brown
TAT	grey
FHL5	yellow
ZNF277	greenyellow
FBXO36	purple
LINC00421	grey
GOSR1	grey
RMND1	red
RPRD1A	grey
SLC44A4	darkgrey
RP11-498C9.17	grey
LOC100287210	grey
LOC439951	grey
DTWD1	yellow
OR8B8	brown
HRH3	greenyellow
LOC101060604	turquoise
UBE2W	brown
RGR	blue
AKR1E2	grey
LOC101927122	grey
CCDC148-AS1	grey
C1orf43	darkgreen
C1S	pink
KCNIP2	brown
RHOJ	tan
IQCF3	blue
PGC	brown
PTH2	grey
GNG12	greenyellow
C8orf59	blue
LOC554207	midnightblue
RP1L1	grey
SCN1A	turquoise
RAPGEF6	yellow
WNK3	turquoise
CPEB3	turquoise
OTOF	grey
COL25A1	magenta
PPIP5K1	turquoise
EVC2	grey
ZAK	green
MAGI1	turquoise
ASXL2	green
GRID1	salmon
ANO1	grey
WFS1	green
TERT	grey
RSPH10B	brown
GALNTL6	royalblue
EPT1	turquoise
KLHL6	black
SLC4A5	grey
CKAP5	blue
ARMC8	blue
ALS2	brown
CDKL1	grey
STRIP2	turquoise
VWA3B	grey
MED12L	royalblue
FOXJ2	lightcyan
ECE2	yellow
TTF2	blue
CARD14	darkgrey
PAK6	turquoise
MCF2	turquoise
WDR19	grey
MAK	yellow
KCNH7	grey
POLK	greenyellow
HIF3A	turquoise
STAB1	black
PP2672	grey
ABCB9	turquoise
PTK7	grey
ZNF26	brown
ADAM9	greenyellow
GCLC	yellow
TPH2	grey
SLC30A5	blue
ITGA9	grey
ZNF317	salmon
AQP10	brown
RAP1A	purple
UNC5C	yellow
MEGF10	yellow
KB-1568E2.1	green
SLC38A4	midnightblue
PDXDC1	pink
TFAP2E	cyan
ITGB2	black
PPHLN1	turquoise
LRP1	brown
ETS1	pink
SCML4	blue
DDX53	grey
ENTPD4	turquoise
PIGQ	grey
DNAJC11	orange
LINC00663	salmon
C11orf58	turquoise
NSAP11	grey
BAGE	grey
CAMTA1	grey
ABCB5	grey
TTL	cyan
GRIK2	turquoise
OR4D2	grey
DBF4B	pink
FAM159A	grey
ADAMTS4	grey
POF1B	brown
LARP4	cyan
B4GALNT1	turquoise
UBA1	grey
SNX25	turquoise
NOP9	turquoise
CARF	darkgreen
BD495725	blue
PIGK	blue
AKAP12	turquoise
CXorf67	grey
MYO1D	yellow
DUSP16	grey
LOC645261	lightcyan
SOHLH2	grey
CDH19	turquoise
FGD3	cyan
BAGE2	blue
CCNL1	pink
ALOX15B	tan
TAS1R1	grey
ASAH1	blue
KLF7	grey
AP1S3	grey
OTUD5	blue
SYNCRIP	turquoise
TSTD2	darkred
SLC39A14	pink
AFF4	tan
EARS2	brown
GTF3C3	grey
UBA6	yellow
CCDC172	darkred
PPP1R12B	yellow
CA8	turquoise
TRAPPC10	turquoise
GPR114	grey
AP5M1	blue
NAA16	cyan
LITAF	yellow
BRINP1	turquoise
SLC39A6	darkgreen
TXNL4A	turquoise
PPP1R1C	grey
CHD6	turquoise
IFIH1	green
MCOLN2	grey
CELF1	red
NRP2	tan
CLASP2	blue
FMN2	green
SORBS2	salmon
TTLL3	yellow
IREB2	blue
C17orf82	brown
FAM153A	lightcyan
PRR5L	yellow
ACTR3B	turquoise
PDZD3	grey
C19orf66	blue
BEST3	grey
CWC27	turquoise
CYP4B1	midnightblue
IFNLR1	grey
SLC2A4RG	brown
RSRC1	grey
NPSA	grey
TMCC2	red
TYR	magenta
SLC25A41	darkred
ZNF215	darkred
PIAS2	turquoise
FAM189B	yellow
GABRG3	grey
PTCH1	green
DPY30	turquoise
FYCO1	turquoise
2024-09-06	turquoise
COL9A1	darkred
RNH1	brown
QRFPR	grey
BPIFB6	grey
ANTXR2	green
SDS	lightyellow
TGFB3	turquoise
AFAP1L1	grey
CLCC1	lightyellow
KLK2	brown
POFUT2	brown
ZACN	brown
SERPINB5	darkred
SLC22A7	brown
BPIFA4P	grey
BBS9	blue
TNK2	brown
USP25	blue
UGGT2	lightyellow
ZCCHC7	brown
CFI	pink
TAPBP	pink
LMOD3	turquoise
GUSBP2	grey
IMMP2L	blue
CA6	lightgreen
KDELR1	salmon
PTPRM	turquoise
LINC00824	grey
TP63	blue
PDZRN3	grey
GATA1	blue
PIF1	grey
MBNL1	tan
SCRN3	red
APOL4	brown
ELAVL3	tan
GDPD1	turquoise
CAPRIN2	turquoise
ZMAT3	grey
AGK	turquoise
MBD1	grey
G6PC	grey
ZAP70	brown
SUGT1P1	grey
AC010524.4	blue
SAE1	orange
PTGIR	blue
SLAMF1	midnightblue
NARR	green
PIK3IP1	yellow
LILRA5	brown
SAMSN1	black
RBM14	cyan
DAOA	grey
GAFA2	blue
Dbpht2	brown
KLHL17	lightyellow
OR10A5	grey
OR10A4	grey
TREML1	grey
OR8D1	grey
PTPRS	tan
KRTAP2-3	blue
BLID	grey
GSX1	midnightblue
SMC1A	pink
RTN4IP1	blue
SMOX	blue
OTUB2	grey
H6PD	yellow
SLA2	blue
KLRC4-KLRK1	grey
KCNIP3	grey
KLK4	blue
CMTM3	turquoise
TNAP	green
PNKD	tan
CXADR	yellow
SCAMPER	midnightblue
TAGLN	darkturquoise
RGS5	green
GAFA3	darkturquoise
MS4A4A	black
CD209	grey
CFL1	grey
BAP1	orange
AGTRAP	turquoise
CMTM1	brown
ERVH-6	black
LYZ	black
CD79B	brown
SF1	turquoise
GEMIN7	turquoise
STH	red
ATN1	blue
C7orf34	grey
CDKN3	turquoise
RBM15	darkgreen
MKL1	brown
TIMM10	turquoise
GNG4	turquoise
GNG2	turquoise
CDC25A	turquoise
BPIFC	grey
ZAR1	turquoise
POSTN	grey
[truncated: 20,828 more rows]

## Sheet: S3
genes	logFC	AveExpr	t	P.Value	adj.P.Val	B
SERPINA3	2.63909	7.05933	24.46	8.47e-75	1.72e-70	159.551
TUBA3D	0.994594	7.32981	23.1312	7e-70	7.09e-66	148.354
HMOX2	0.668352	8.55727	22.8606	7.17e-69	4.84e-65	146.052
FREM1	-1.05464	5.60942	-22.747	1.91e-68	9.67e-65	145.083
HMGN2	-0.577625	9.06299	-22.0717	6.6e-66	2.67e-62	139.299
FCN3	1.7869	8.00935	21.0518	4.85e-62	1.64e-58	130.488
MNS1	-1.06154	4.75265	-20.9225	1.51e-61	4.36e-58	129.365
SMOC2	-1.18552	7.0527	-20.4969	6.35e-60	1.61e-56	125.66
ZMAT1	-0.733367	6.75263	-19.6532	1.09e-56	2.45e-53	118.283
FURIN	0.603446	6.85156	18.9751	4.45e-54	9.02e-51	112.327
LAD1	0.669343	5.53158	18.9631	4.96e-54	9.12e-51	112.221
ECM2	-1.00043	6.19524	-18.8295	1.62e-53	2.74e-50	111.045
LCN6	0.917414	5.63322	18.5771	1.53e-52	2.38e-49	108.823
GGT5	0.830097	6.91342	18.4959	3.15e-52	4.56e-49	108.107
S1PR3	0.627092	6.34105	18.4453	4.94e-52	6.67e-49	107.661
PDE5A	-1.01901	6.46441	-18.4262	5.85e-52	7.41e-49	107.493
LUM	-1.23123	9.67285	-18.2439	2.96e-51	3.53e-48	105.886
SLCO4A1	0.749986	5.53599	18.2059	4.15e-51	4.67e-48	105.551
ASPN	-1.82276	7.5649	-17.8033	1.5e-49	1.59e-46	101.999
ITIH5	-0.811202	6.9571	-17.6893	4.13e-49	4.18e-46	100.994
MTCH1	0.377125	8.50051	17.4882	2.47e-48	2.38e-45	99.2191
CSDC2	0.828483	8.65144	17.4429	3.7e-48	3.4e-45	98.8202
FRZB	-1.35684	5.99723	-17.3009	1.31e-47	1.15e-44	97.5672
AP3M2	-0.500149	6.76552	-17.1719	4.13e-47	3.48e-44	96.4296
NRK	-0.993419	5.29415	-17.1425	5.36e-47	4.34e-44	96.1701
MATN2	-0.883307	5.89951	-17.1333	5.82e-47	4.53e-44	96.0891
ISLR	-0.820469	6.24951	-17.1229	6.38e-47	4.79e-44	95.997
IL1RL1	1.75892	5.83798	17.0974	8.01e-47	5.79e-44	95.7724
GPR4	0.72103	5.98494	17.0629	1.09e-46	7.61e-44	95.4676
KCNN3	-0.695454	6.02779	-17.0483	1.24e-46	8.37e-44	95.3388
TUBA3E	0.857905	4.57848	17.0419	1.31e-46	8.57e-44	95.2829
ITPK1	0.412443	7.46919	17.0261	1.51e-46	9.56e-44	95.1434
FNDC1	-1.02654	5.45072	-17.0153	1.66e-46	1.02e-43	95.0482
SDSL	-0.721214	6.46644	-17.009	1.76e-46	1.05e-43	94.9923
SCN2B	-0.884945	6.06865	-16.9921	2.04e-46	1.18e-43	94.8434
TTC3	-0.387427	7.75311	-16.8697	6.07e-46	3.42e-43	93.7644
PTN	-0.998262	5.74996	-16.7518	1.73e-45	9.49e-43	92.725
CD163	1.52004	7.42487	16.6763	3.39e-45	1.81e-42	92.0602
SFRP4	-1.7769	4.97188	-16.6337	4.95e-45	2.57e-42	91.6844
NPTX2	0.856335	5.62983	16.6124	5.98e-45	3.03e-42	91.497
HTRA1	-0.556439	7.62671	-16.5917	7.19e-45	3.55e-42	91.3145
CCDC113	-0.783971	5.63183	-16.5313	1.23e-44	5.93e-42	90.7827
TMEM189	0.375392	6.88508	16.3949	4.13e-44	1.95e-41	89.5817
ZDHHC16	0.450636	7.77169	16.3804	4.7e-44	2.16e-41	89.4544
SLC16A9	-0.872542	4.21035	-16.2495	1.5e-43	6.76e-41	88.3027
BCL6	0.718762	8.24022	16.1527	3.54e-43	1.56e-40	87.4515
SEMA4B	0.676457	5.99042	16.1273	4.44e-43	1.91e-40	87.2283
INTU	-0.394021	5.92269	-16.1084	5.25e-43	2.2e-40	87.0626
BTN3A1	-0.667734	6.38239	-16.1068	5.32e-43	2.2e-40	87.0487
C1orf144	0.301199	8.29481	16.1014	5.58e-43	2.26e-40	87.0009
FLII	0.384234	8.38754	16.0514	8.7e-43	3.46e-40	86.5612
USP31	0.574032	8.82376	16.0419	9.47e-43	3.69e-40	86.4776
ALG3	0.508656	7.68666	16.0144	1.21e-42	4.62e-40	86.2363
JAK1	0.295341	9.78231	16.0096	1.26e-42	4.72e-40	86.1946
VSIG4	1.29918	7.11964	16.0029	1.34e-42	4.92e-40	86.1359
TTC18	-0.488158	4.03799	-15.9568	2.01e-42	7.27e-40	85.7309
HLTF	-0.54299	7.58537	-15.9499	2.14e-42	7.6e-40	85.6705
TEAD2	0.445692	6.9011	15.9316	2.52e-42	8.78e-40	85.5092
APBB3	-0.531942	7.11862	-15.92	2.79e-42	9.56e-40	85.4078
TMUB1	0.394377	6.87153	15.9136	2.95e-42	9.96e-40	85.351
C1QTNF7	-0.611668	4.02224	-15.8811	3.93e-42	1.31e-39	85.066
OGN	-1.32219	7.6824	-15.8416	5.58e-42	1.82e-39	84.7197
TPST2	0.415304	7.15324	15.7727	1.03e-41	3.3e-39	84.1153
PTP4A2	0.370413	10.6064	15.6815	2.3e-41	7.28e-39	83.3153
PHYHD1	0.550159	7.17924	15.5879	5.26e-41	1.64e-38	82.4952
SCUBE2	-0.831735	4.75479	-15.5609	6.68e-41	2.05e-38	82.259
ARHGAP1	-0.465421	9.6338	-15.547	7.55e-41	2.28e-38	82.1376
STAT3	0.603744	10.4023	15.5441	7.75e-41	2.31e-38	82.112
LCN10	0.584464	5.9718	15.4901	1.25e-40	3.66e-38	81.6391
DZIP3	-0.553121	6.81496	-15.4136	2.45e-40	7.09e-38	80.9703
GLT8D2	-0.798094	7.39473	-15.4065	2.61e-40	7.44e-38	80.9084
IFI44L	-1.12064	7.17778	-15.4014	2.73e-40	7.68e-38	80.863
SFRS18	-0.334657	8.1415	-15.3987	2.8e-40	7.76e-38	80.8394
ADAMTS9	1.17179	8.12717	15.3848	3.16e-40	8.65e-38	80.7183
RNASE2	1.16406	4.23124	15.3625	3.85e-40	1.04e-37	80.523
BID	0.443556	6.44889	15.3043	6.43e-40	1.71e-37	80.0147
JTB	0.360892	8.01007	15.2729	8.48e-40	2.23e-37	79.7404
TLL2	-0.950853	5.89163	-15.2659	9.02e-40	2.34e-37	79.679
AQP3	0.960641	6.46912	15.2539	1e-39	2.57e-37	79.5749
TMTC1	0.567316	8.48098	15.2398	1.14e-39	2.87e-37	79.4511
ACVRL1	0.439444	7.2107	15.1788	1.94e-39	4.86e-37	78.9186
FAM58A	0.462207	6.42112	15.1528	2.44e-39	6.03e-37	78.6919
FAM46B	0.796838	6.24956	15.1307	2.97e-39	7.24e-37	78.4991
MARK3	0.488358	8.20309	15.1268	3.07e-39	7.4e-37	78.4648
NT5DC2	0.604283	8.32365	15.1206	3.24e-39	7.73e-37	78.4107
ST6GALNAC3	0.64351	6.21842	15.0972	3.98e-39	9.38e-37	78.207
PITPNM1	0.467278	6.88068	15.073	4.93e-39	1.15e-36	77.9961
KAL1	-0.729824	6.22626	-15.0636	5.35e-39	1.23e-36	77.9139
C1QTNF1	0.994155	8.42847	14.9468	1.49e-38	3.4e-36	76.8967
LTBP4	-0.55958	8.15068	-14.9399	1.59e-38	3.57e-36	76.8367
NAA10	0.3296	7.84353	14.9143	1.99e-38	4.42e-36	76.6141
PGCP	-0.460526	8.03171	-14.9027	2.2e-38	4.84e-36	76.513
C11orf65	-0.416619	3.94118	-14.8776	2.74e-38	5.97e-36	76.2948
C15orf59	0.721792	7.36623	14.8754	2.8e-38	6.03e-36	76.2756
SLC39A1	0.356563	7.49169	14.859	3.23e-38	6.89e-36	76.1324
SUN2	0.366913	7.70948	14.8028	5.29e-38	1.12e-35	75.6438
ATP1A1	0.518837	10.6562	14.766	7.3e-38	1.52e-35	75.3244
MYH6	1.57928	10.121	14.7121	1.17e-37	2.42e-35	74.856
LYVE1	1.43473	9.10381	14.7029	1.27e-37	2.6e-35	74.7762
NID1	0.596934	8.87906	14.6522	1.98e-37	4.01e-35	74.3363
ELK1	0.344119	6.1703	14.627	2.47e-37	4.94e-35	74.1182
PHLDA1	-1.06625	6.59109	-14.5914	3.37e-37	6.69e-35	73.8092
TEAD4	0.653872	5.80795	14.5873	3.49e-37	6.86e-35	73.7735
SCYL1	0.234211	8.65724	14.5855	3.55e-37	6.86e-35	73.758
AGFG1	0.257182	9.84454	14.5852	3.55e-37	6.86e-35	73.7558
WNK3	0.717841	3.73585	14.5762	3.85e-37	7.35e-35	73.6778
LARP6	0.409028	8.07031	14.5643	4.27e-37	8.08e-35	73.5743
SPEF2	-0.233611	3.4998	-14.5615	4.38e-37	8.21e-35	73.5497
C20orf24	0.26598	7.33692	14.5562	4.58e-37	8.52e-35	73.5037
FAM89B	0.359211	7.60619	14.5301	5.76e-37	1.06e-34	73.2778
BCL2L1	0.480937	8.47905	14.527	5.92e-37	1.08e-34	73.2512
DUSP13	0.633903	5.43153	14.5177	6.41e-37	1.16e-34	73.1709
CDK2	0.455107	5.78675	14.5056	7.13e-37	1.28e-34	73.0659
ARRDC3	-0.714287	8.56991	-14.4953	7.8e-37	1.39e-34	72.9765
THOC5	0.389914	7.27465	14.4837	8.63e-37	1.52e-34	72.8766
ECRP	0.850025	4.40938	14.4641	1.03e-36	1.79e-34	72.7062
ATN1	0.298851	7.60313	14.4528	1.13e-36	1.96e-34	72.6086
GARNL3	-0.626689	7.60087	-14.4478	1.18e-36	2.03e-34	72.5651
COL14A1	-1.24558	6.56896	-14.4097	1.65e-36	2.8e-34	72.2363
CREB5	-0.69828	7.60286	-14.4015	1.77e-36	2.99e-34	72.1646
SEPN1	0.376595	8.15673	14.3883	1.99e-36	3.32e-34	72.0511
IFIT2	-0.650925	5.3003	-14.37	2.33e-36	3.87e-34	71.8929
LPAR4	-0.561859	4.71116	-14.3447	2.9e-36	4.78e-34	71.6742
RANGAP1	0.392	7.05269	14.3431	2.94e-36	4.81e-34	71.6605
DAZAP1	0.293562	6.85762	14.3393	3.04e-36	4.93e-34	71.6277
PLAGL1	-0.469739	7.13558	-14.3154	3.75e-36	6.03e-34	71.4214
TMEM104	0.425084	5.60472	14.3054	4.09e-36	6.53e-34	71.3346
NEK1	-0.295416	6.71892	-14.2744	5.36e-36	8.48e-34	71.0667
PVRL2	0.344001	6.01164	14.2393	7.28e-36	1.14e-33	70.7641
HIST1H2AK	-0.518323	5.80172	-14.2115	9.27e-36	1.44e-33	70.5247
PLEKHH2	-0.913348	5.72721	-14.1932	1.09e-35	1.68e-33	70.3667
LRP10	0.385781	7.92827	14.1867	1.15e-35	1.76e-33	70.3104
DOPEY1	-0.342041	7.21441	-14.172	1.31e-35	1.99e-33	70.1842
WDR48	-0.300164	6.80906	-14.1487	1.6e-35	2.42e-33	69.9827
SOX6	-0.458123	6.81638	-14.1402	1.72e-35	2.59e-33	69.9098
CD59	0.291686	10.6759	14.1355	1.79e-35	2.67e-33	69.8695
BCL9L	0.485061	6.62781	14.0928	2.6e-35	3.85e-33	69.5018
DNM2	0.248638	8.61535	14.0829	2.84e-35	4.16e-33	69.4165
MME	-1.01542	6.43845	-14.0731	3.09e-35	4.5e-33	69.3325
LPCAT3	0.597774	9.16067	14.067	3.25e-35	4.71e-33	69.2796
KCND3	0.507836	6.8812	14.0622	3.39e-35	4.87e-33	69.2388
C19orf47	0.397656	6.77808	14.0063	5.51e-35	7.86e-33	68.7573
PLA2G2A	1.89045	7.98553	13.9684	7.66e-35	1.08e-32	68.4316
OLFML1	-0.883002	5.82995	-13.9579	8.39e-35	1.18e-32	68.3418
PREX2	-0.418854	7.6562	-13.9529	8.76e-35	1.22e-32	68.2988
FGF14	-0.725351	5.0538	-13.9366	1.01e-34	1.4e-32	68.1593
PTPRU	0.467279	6.18356	13.9259	1.11e-34	1.52e-32	68.0673
ZNF844	-0.533459	5.90985	-13.9254	1.11e-34	1.52e-32	68.0629
TTLL3	-0.437668	6.21371	-13.8946	1.45e-34	1.97e-32	67.7987
GPRASP1	-0.58265	5.85889	-13.8848	1.58e-34	2.13e-32	67.7145
PLP2	0.623786	9.06264	13.8766	1.7e-34	2.27e-32	67.644
NF2	0.431821	7.59252	13.86	1.96e-34	2.61e-32	67.502
SLC36A4	0.63334	5.91246	13.8543	2.06e-34	2.72e-32	67.453
C11orf52	0.572526	5.04788	13.8532	2.08e-34	2.73e-32	67.4435
SLC27A4	0.406539	6.23533	13.8244	2.66e-34	3.48e-32	67.1964
TPR	-0.244892	7.62458	-13.8231	2.69e-34	3.5e-32	67.1854
HHAT	-0.426578	4.83901	-13.8173	2.83e-34	3.65e-32	67.1359
PLXNB1	0.395401	6.19275	13.8005	3.28e-34	4.2e-32	66.992
SPTAN1	-0.351717	9.31745	-13.7924	3.51e-34	4.48e-32	66.9224
LAMA4	-0.532188	8.37027	-13.7811	3.87e-34	4.9e-32	66.8255
C5orf56	-0.382614	6.85862	-13.7637	4.5e-34	5.66e-32	66.6767
EIF4G1	0.3205	8.27909	13.76	4.65e-34	5.81e-32	66.6449
TTLL12	0.33054	6.30153	13.7555	4.83e-34	6.01e-32	66.6063
DTNB	-0.312484	6.57482	-13.7545	4.87e-34	6.02e-32	66.5982
XAF1	-0.543081	7.89838	-13.7422	5.42e-34	6.66e-32	66.4924
MDH1B	-0.469968	4.21647	-13.7028	7.62e-34	9.3e-32	66.1554
C17orf85	-0.26658	7.50752	-13.6993	7.85e-34	9.52e-32	66.1255
GTF3A	0.369768	8.77939	13.698	7.94e-34	9.57e-32	66.1149
WIZ	0.289631	5.35178	13.687	8.73e-34	1.05e-31	66.0206
EXT1	-0.506832	7.51386	-13.6684	1.02e-33	1.22e-31	65.8618
STAMBPL1	-0.466996	5.57878	-13.6414	1.29e-33	1.53e-31	65.6311
C16orf89	-0.689193	5.65094	-13.6403	1.31e-33	1.54e-31	65.6212
RNF10	0.268417	8.79666	13.6398	1.31e-33	1.54e-31	65.6173
ZNF483	-0.562006	5.37025	-13.5994	1.86e-33	2.16e-31	65.2727
MAP3K6	0.52063	7.55667	13.5837	2.13e-33	2.46e-31	65.1382
DDX60	-0.516329	5.66209	-13.5774	2.25e-33	2.58e-31	65.0847
PRDM5	-0.466927	6.41926	-13.5544	2.74e-33	3.13e-31	64.8883
ADAMTS4	1.19129	5.98553	13.5441	2.99e-33	3.4e-31	64.8004
ABCG2	-0.717886	5.06939	-13.5293	3.4e-33	3.82e-31	64.6748
GPATCH4	0.281821	6.44021	13.5293	3.4e-33	3.82e-31	64.6747
ATXN7L3	0.337011	5.51746	13.5227	3.6e-33	4.02e-31	64.6182
MFAP4	-0.881762	8.01383	-13.5145	3.86e-33	4.29e-31	64.5482
CCDC125	-0.37958	6.32625	-13.511	3.98e-33	4.4e-31	64.5181
RNF126	0.30232	7.07955	13.5102	4e-33	4.41e-31	64.5115
NACC1	0.403895	7.48955	13.5078	4.09e-33	4.47e-31	64.4915
C1QTNF2	-0.540309	5.72609	-13.5042	4.22e-33	4.59e-31	64.4607
C1orf162	0.868	7.01353	13.4739	5.47e-33	5.93e-31	64.2024
FLJ13197	-0.424946	4.93683	-13.4714	5.59e-33	6.02e-31	64.1812
TRIM8	0.345333	8.50969	13.4579	6.28e-33	6.73e-31	64.066
SEMA6B	0.492735	5.31963	13.4548	6.44e-33	6.87e-31	64.0402
RHBDF2	0.416164	4.84154	13.4478	6.85e-33	7.26e-31	63.9804
CRISPLD1	-0.889574	4.17149	-13.4439	7.08e-33	7.47e-31	63.9469
WBP1	-0.262762	8.05294	-13.443	7.14e-33	7.49e-31	63.9391
EPN1	0.339495	7.15563	13.4346	7.67e-33	8.01e-31	63.8679
KIAA0040	0.608023	6.83813	13.4326	7.8e-33	8.1e-31	63.8512
KLHL13	-0.667354	5.75327	-13.4264	8.23e-33	8.5e-31	63.798
MYH10	-0.591832	7.96492	-13.4218	8.56e-33	8.8e-31	63.7591
AMY2A	-0.519638	7.31914	-13.4017	1.02e-32	1.04e-30	63.5881
PHKG2	0.304299	6.69216	13.3959	1.07e-32	1.09e-30	63.5386
NOP2	0.407744	6.23936	13.3749	1.28e-32	1.3e-30	63.3605
ZBTB7B	0.269629	6.08431	13.3714	1.32e-32	1.33e-30	63.3309
DUS1L	0.334786	6.56363	13.3491	1.6e-32	1.6e-30	63.1415
OVCH1	0.320602	3.16195	13.3472	1.62e-32	1.62e-30	63.1251
SSPN	-0.453485	8.53033	-13.3337	1.82e-32	1.81e-30	63.0108
NAP1L3	-0.988809	5.61699	-13.3307	1.87e-32	1.84e-30	62.9846
MAGED2	-0.36797	7.38417	-13.3306	1.87e-32	1.84e-30	62.9842
MXRA5	-1.22317	7.41722	-13.3277	1.92e-32	1.88e-30	62.9592
PAFAH2	-0.433774	6.57742	-13.3042	2.35e-32	2.28e-30	62.76
ENTPD6	0.3901	7.59865	13.299	2.45e-32	2.38e-30	62.7159
STEAP3	0.525472	5.61158	13.2848	2.77e-32	2.67e-30	62.5951
NHLRC3	-0.399246	6.03864	-13.2713	3.11e-32	2.98e-30	62.4813
FLJ34690	-0.893066	5.17277	-13.2599	3.43e-32	3.28e-30	62.3844
FBXL2	-0.444753	5.41381	-13.2392	4.09e-32	3.89e-30	62.2092
MID1IP1	0.617136	6.78727	13.2333	4.31e-32	4.07e-30	62.1588
RBPMS2	0.431972	10.2706	13.2289	4.47e-32	4.21e-30	62.1212
CCND2	-0.419323	10.614	-13.2153	5.02e-32	4.71e-30	62.0065
SLC6A1	-0.707598	5.59265	-13.2129	5.13e-32	4.78e-30	61.986
ACE	-0.341458	4.99775	-13.2092	5.29e-32	4.91e-30	61.955
PPM1G	0.287579	6.7154	13.1927	6.09e-32	5.63e-30	61.8151
C7orf58	-0.436508	8.34342	-13.181	6.73e-32	6.2e-30	61.7162
CHAC2	0.556339	4.63189	13.1804	6.76e-32	6.2e-30	61.7114
KLC2	0.366921	6.8617	13.1543	8.46e-32	7.72e-30	61.4898
MTRF1L	0.24861	7.39723	13.1325	1.02e-31	9.25e-30	61.3059
GPX3	0.328072	10.9981	13.1076	1.26e-31	1.14e-29	61.0954
TSPAN14	0.348789	7.84341	13.1037	1.3e-31	1.17e-29	61.0623
NAMPT	0.571893	10.1663	13.0907	1.45e-31	1.3e-29	60.9529
BACH2	-0.407015	5.09124	-13.0893	1.47e-31	1.31e-29	60.9409
ATG9A	0.288876	7.81255	13.0876	1.49e-31	1.33e-29	60.926
TESK1	0.339317	7.54794	13.0808	1.58e-31	1.4e-29	60.8692
GNMT	0.675732	4.20819	13.0636	1.83e-31	1.61e-29	60.7235
EDNRB	0.6923	8.01507	13.063	1.84e-31	1.62e-29	60.7189
H2AFZ	0.49198	6.41675	13.0615	1.87e-31	1.63e-29	60.7064
AMY1A	-0.447909	6.911	-13.0553	1.97e-31	1.71e-29	60.6538
BOP1	0.301718	6.23971	13.0514	2.03e-31	1.76e-29	60.6205
KIAA0141	-0.357245	8.01702	-13.0484	2.09e-31	1.8e-29	60.5957
HS6ST1	0.409033	6.96421	13.0382	2.28e-31	1.95e-29	60.5093
GALK1	0.327161	5.59532	13.0334	2.37e-31	2.03e-29	60.4692
EVL	-0.317039	6.25568	-13.0276	2.49e-31	2.12e-29	60.4198
FZD7	-0.596048	6.69003	-13.0235	2.58e-31	2.19e-29	60.3858
TBC1D1	0.259515	8.86394	13.0174	2.72e-31	2.29e-29	60.3341
NT5E	-0.701491	4.87921	-13.0009	3.13e-31	2.63e-29	60.1945
PPP3CC	0.326019	7.58373	13.0003	3.14e-31	2.63e-29	60.1897
SYTL2	-0.433135	4.69242	-12.9879	3.49e-31	2.91e-29	60.0851
PRDX6	0.394556	10.1348	12.9737	3.94e-31	3.27e-29	59.9659
UBA7	-0.455456	6.6867	-12.9626	4.33e-31	3.58e-29	59.8724
GPRASP2	-0.488142	5.81264	-12.9383	5.32e-31	4.38e-29	59.6679
LRRC8A	0.481716	7.53899	12.9303	5.7e-31	4.67e-29	59.6001
QSOX1	0.491726	7.29465	12.9208	6.18e-31	5.04e-29	59.5205
IKBKAP	-0.275555	7.89576	-12.9138	6.56e-31	5.33e-29	59.4611
RNF41	0.277979	7.19356	12.911	6.71e-31	5.44e-29	59.438
CRYM	-0.888398	7.50917	-12.9047	7.09e-31	5.71e-29	59.3845
PLCE1	-0.796414	8.59661	-12.9041	7.12e-31	5.71e-29	59.38
MMP16	-0.57539	4.49821	-12.9039	7.13e-31	5.71e-29	59.3777
EPHX2	-0.727041	5.94317	-12.8992	7.42e-31	5.92e-29	59.3386
TRIM47	0.352249	5.90358	12.8948	7.71e-31	6.12e-29	59.3012
ETNK2	0.770034	5.04833	12.8793	8.79e-31	6.96e-29	59.1709
ADAM15	0.374372	7.29183	12.8677	9.7e-31	7.64e-29	59.0736
FAM178A	-0.32217	6.30965	-12.8652	9.9e-31	7.77e-29	59.0529
IL18R1	0.63843	4.44781	12.8583	1.05e-30	8.21e-29	58.9951
CCRL1	-0.672148	4.81972	-12.8492	1.13e-30	8.84e-29	58.9182
HMGN1	-0.236577	7.31171	-12.8468	1.16e-30	8.98e-29	58.8986
FAM102A	-0.420737	6.74155	-12.8437	1.19e-30	9.19e-29	58.8719
UBTD1	0.316424	6.79902	12.8282	1.36e-30	1.04e-28	58.7424
OSMR	0.724589	8.16192	12.8276	1.36e-30	1.04e-28	58.7374
FMO4	-0.683927	6.94418	-12.8247	1.4e-30	1.07e-28	58.7123
GPR56	0.468759	7.13274	12.8154	1.51e-30	1.15e-28	58.6346
MBD2	0.267889	7.99303	12.8025	1.69e-30	1.28e-28	58.5266
EGLN1	0.342602	8.01318	12.7948	1.8e-30	1.36e-28	58.4617
KPNA2	0.522426	8.0422	12.7943	1.81e-30	1.36e-28	58.4574
TMEM71	-0.877366	8.19685	-12.7903	1.87e-30	1.4e-28	58.4239
PVRL1	0.397779	5.15732	12.7831	1.99e-30	1.48e-28	58.3639
KCMF1	0.205304	9.45505	12.7788	2.06e-30	1.53e-28	58.3276
ST3GAL1	0.387578	9.11844	12.7745	2.14e-30	1.58e-28	58.2917
PARP6	0.266091	8.20719	12.7661	2.29e-30	1.7e-28	58.2211
MYOT	1.07219	7.15923	12.7645	2.33e-30	1.71e-28	58.2074
FAM189B	0.312505	5.60392	12.7617	2.38e-30	1.75e-28	58.1838
IMP4	0.317243	7.59637	12.7608	2.4e-30	1.75e-28	58.1767
C10orf54	0.426496	6.52039	12.7445	2.75e-30	2.01e-28	58.0402
ANKMY2	-0.49961	7.40421	-12.7401	2.86e-30	2.08e-28	58.003
ATP6V0C	0.210807	10.0026	12.7378	2.91e-30	2.11e-28	57.9841
MAP2K1	0.541505	7.72786	12.7372	2.93e-30	2.11e-28	57.9792
TINAGL1	0.385321	8.12322	12.7367	2.94e-30	2.11e-28	57.9746
GALNT11	-0.325826	7.17465	-12.7347	2.99e-30	2.14e-28	57.9576
GSK3A	0.293295	8.20037	12.7319	3.06e-30	2.19e-28	57.9342
IFIT3	-0.552104	5.7864	-12.7112	3.65e-30	2.59e-28	57.7609
ANKRD34C	-0.54245	4.57211	-12.7068	3.79e-30	2.68e-28	57.724
CSRNP3	-0.51673	5.79966	-12.7036	3.89e-30	2.75e-28	57.6973
HERC6	-0.638144	6.86221	-12.6966	4.13e-30	2.9e-28	57.639
TSPAN1	0.291403	4.58224	12.6874	4.46e-30	3.13e-28	57.5617
EIF4EBP1	0.413598	6.02021	12.686	4.52e-30	3.15e-28	57.5502
USP11	-0.325828	7.86676	-12.6821	4.67e-30	3.25e-28	57.5175
LOC100130691	-0.368921	5.43346	-12.6782	4.82e-30	3.35e-28	57.4852
HPCAL1	0.301897	6.95945	12.6701	5.17e-30	3.57e-28	57.4173
ZNF84	-0.227737	6.59391	-12.6629	5.49e-30	3.78e-28	57.3573
ANPEP	0.991873	5.51262	12.6392	6.7e-30	4.6e-28	57.1593
CARM1	0.28117	7.65569	12.6226	7.71e-30	5.28e-28	57.0202
STK38L	-0.46238	9.9424	-12.6164	8.13e-30	5.54e-28	56.9685
CDC42EP4	0.427643	6.23321	12.6151	8.22e-30	5.59e-28	56.9573
TRAK1	-0.331985	8.70112	-12.6097	8.6e-30	5.82e-28	56.913
NFIC	0.267186	9.02593	12.6028	9.11e-30	6.15e-28	56.8551
ATG4D	0.356713	7.26536	12.5959	9.66e-30	6.5e-28	56.7977
ORMDL2	0.461916	7.51454	12.5947	9.76e-30	6.54e-28	56.7872
ALOX5AP	0.970363	7.27484	12.5852	1.06e-29	7.06e-28	56.7083
METTL7B	1.07524	7.31063	12.584	1.07e-29	7.11e-28	56.6982
ANKRD36B	-0.418365	7.37946	-12.5781	1.12e-29	7.45e-28	56.6492
COL21A1	-0.450582	5.84101	-12.5686	1.22e-29	8.05e-28	56.5693
TMED4	-0.253862	9.72209	-12.5514	1.4e-29	9.26e-28	56.4266
LRRCC1	-0.421118	5.49103	-12.5512	1.41e-29	9.26e-28	56.4244
ANKRD29	-0.586256	5.90466	-12.5415	1.53e-29	1e-27	56.3437
SLC2A1	0.643352	8.55751	12.5405	1.54e-29	1.01e-27	56.3355
CEP290	-0.27482	5.2773	-12.51	1.99e-29	1.3e-27	56.0811
SYNRG	-0.186456	7.87302	-12.5094	2e-29	1.3e-27	56.0762
PLEKHM2	0.267245	8.68883	12.5086	2.02e-29	1.3e-27	56.0693
AMT	-0.485801	6.53742	-12.4966	2.23e-29	1.44e-27	55.9694
FGF1	-0.642277	7.9361	-12.4952	2.26e-29	1.45e-27	55.9576
CSDA	0.314409	11.1301	12.4913	2.33e-29	1.49e-27	55.9252
LIPH	-0.641837	3.97907	-12.4912	2.33e-29	1.49e-27	55.9247
C16orf57	0.307943	6.63963	12.4822	2.52e-29	1.6e-27	55.8496
PARVA	0.266417	9.55745	12.4817	2.53e-29	1.6e-27	55.8452
PMS2P4	-0.274134	9.20782	-12.4557	3.14e-29	1.99e-27	55.6294
XPO4	-0.463983	7.86269	-12.4549	3.16e-29	2e-27	55.6227
MLLT1	0.247563	7.36077	12.4543	3.18e-29	2e-27	55.6173
ZNF780B	-0.399448	7.78221	-12.449	3.33e-29	2.08e-27	55.5734
BCR	0.242109	5.3094	12.4477	3.36e-29	2.1e-27	55.5626
ZNF441	-0.388628	4.62032	-12.4417	3.53e-29	2.2e-27	55.5129
C20orf200	-0.580579	6.82448	-12.4263	4.02e-29	2.5e-27	55.3849
ADORA3	0.760576	4.89407	12.4228	4.14e-29	2.57e-27	55.3559
LTBP3	-0.361892	7.35815	-12.422	4.17e-29	2.58e-27	55.3488
SIGLEC9	0.597294	4.83312	12.4198	4.25e-29	2.62e-27	55.3307
PCCB	-0.488118	8.92037	-12.4188	4.28e-29	2.63e-27	55.323
EFNB1	0.326438	6.48773	12.3935	5.3e-29	3.24e-27	55.1125
VARS	0.341244	6.79754	12.3886	5.52e-29	3.37e-27	55.0718
RGS11	-0.393527	5.03755	-12.3802	5.92e-29	3.6e-27	55.0021
PRRT2	-0.366785	5.66443	-12.3678	6.57e-29	3.98e-27	54.8994
LIN7A	0.42825	6.55148	12.3653	6.71e-29	4.05e-27	54.8789
CCT2	0.524031	7.4824	12.3513	7.54e-29	4.54e-27	54.7628
IL15RA	0.433132	6.69628	12.3413	8.2e-29	4.93e-27	54.6798
RORA	-0.319187	7.49839	-12.3399	8.3e-29	4.97e-27	54.6676
ANTXR1	-0.571602	8.32388	-12.3334	8.76e-29	5.23e-27	54.6142
ZNF610	-0.429718	5.43661	-12.3327	8.81e-29	5.25e-27	54.6081
MCFD2	0.365791	8.18522	12.3301	9e-29	5.35e-27	54.587
USP4	-0.189823	8.3517	-12.3286	9.12e-29	5.4e-27	54.574
HNRNPAB	0.320522	9.77141	12.3242	9.47e-29	5.59e-27	54.5375
SSR3	0.375768	9.32347	12.322	9.64e-29	5.68e-27	54.5194
CPE	-0.535826	7.75808	-12.3172	1e-28	5.89e-27	54.4796
SMARCA2	-0.2694	7.84011	-12.3153	1.02e-28	5.97e-27	54.4643
SMPD4	0.282395	7.12499	12.2924	1.24e-28	7.21e-27	54.2741
HIVEP3	0.380003	5.01458	12.2826	1.34e-28	7.8e-27	54.1931
AMD1	0.427147	8.36215	12.2662	1.54e-28	8.92e-27	54.0577
C2orf34	0.337202	6.27681	12.2544	1.7e-28	9.82e-27	53.96
RPS6KB2	0.255499	6.6534	12.2438	1.85e-28	1.07e-26	53.8721
SEMA3F	0.365596	5.58236	12.2333	2.02e-28	1.16e-26	53.7854
PLIN2	0.831375	7.95637	12.225	2.17e-28	1.24e-26	53.7167
GVINP1	-0.403398	4.91246	-12.201	2.65e-28	1.51e-26	53.5191
CAPN1	0.235135	7.16327	12.1754	3.28e-28	1.87e-26	53.3074
FAM96B	0.327708	9.0338	12.1734	3.34e-28	1.9e-26	53.2905
SNCA	-0.69369	7.25228	-12.1647	3.59e-28	2.03e-26	53.219
HIF1A	0.349414	9.28714	12.1557	3.86e-28	2.19e-26	53.1452
SLC11A1	0.835395	5.15512	12.1428	4.3e-28	2.43e-26	53.0389
MSH3	-0.256836	7.46963	-12.1343	4.62e-28	2.6e-26	52.9684
S100A9	0.749156	6.27723	12.1323	4.69e-28	2.63e-26	52.9522
ZCCHC5	-0.536699	3.56621	-12.1279	4.87e-28	2.72e-26	52.9159
FCER1G	0.987173	6.79876	12.1272	4.9e-28	2.73e-26	52.9103
NR3C1	-0.302506	7.66583	-12.1259	4.95e-28	2.76e-26	52.8994
STK40	0.306036	7.77379	12.1085	5.72e-28	3.18e-26	52.7559
PLXDC1	-0.551326	7.93582	-12.1024	6.02e-28	3.33e-26	52.7054
MAZ	0.277475	6.00327	12.1008	6.1e-28	3.37e-26	52.6923
TRIL	-0.540147	4.57153	-12.0917	6.58e-28	3.62e-26	52.6177
PARVB	0.404101	8.48861	12.0916	6.59e-28	3.62e-26	52.6166
TGFBR2	0.284359	9.62413	12.0781	7.37e-28	4.03e-26	52.5061
ATM	-0.275976	7.49559	-12.0763	7.48e-28	4.08e-26	52.491
DPT	-0.791561	8.38076	-12.0645	8.25e-28	4.49e-26	52.3936
LRRC17	-0.860774	5.04083	-12.0625	8.39e-28	4.55e-26	52.3777
MPP3	0.653595	7.72678	12.0608	8.51e-28	4.61e-26	52.3633
SLC29A2	0.413334	6.72503	12.0562	8.84e-28	4.78e-26	52.3256
LOC349196	-0.491388	6.73099	-12.0446	9.73e-28	5.24e-26	52.2304
SAMD9L	-0.584993	7.12777	-12.0345	1.06e-27	5.69e-26	52.1471
AP2A1	0.232165	7.69572	12.0342	1.06e-27	5.69e-26	52.1445
POR	0.514963	7.11384	12.0312	1.09e-27	5.81e-26	52.1202
TRIP10	0.297606	7.82199	12.0304	1.1e-27	5.84e-26	52.1133
SFRP1	-1.03453	6.99462	-12.0292	1.11e-27	5.88e-26	52.1035
CXorf23	-0.283499	6.07365	-12.0185	1.21e-27	6.41e-26	52.0162
NTM	-0.598989	5.03582	-12.0178	1.22e-27	6.42e-26	52.01
FCGBP	0.600816	4.35839	12.0177	1.22e-27	6.42e-26	52.0094
RNF168	0.256575	6.75465	11.987	1.57e-27	8.25e-26	51.7577
ANKAR	-0.3125	5.31451	-11.9816	1.64e-27	8.61e-26	51.7129
CNIH4	0.36845	8.12898	11.9762	1.72e-27	8.99e-26	51.6685
PLA2R1	-0.491441	6.21741	-11.9745	1.74e-27	9.09e-26	51.6545
HERC5	-0.447086	4.39494	-11.9707	1.8e-27	9.35e-26	51.6237
PI16	-1.02228	6.96442	-11.9694	1.82e-27	9.43e-26	51.6133
TRAF7	0.285438	6.25783	11.9685	1.83e-27	9.48e-26	51.6059
DUSP7	0.371064	8.24219	11.9669	1.85e-27	9.58e-26	51.5927
RPN2	0.29056	8.70825	11.9575	2e-27	1.03e-25	51.5156
GPCPD1	-0.404233	7.39257	-11.9504	2.13e-27	1.09e-25	51.4569
IFITM3	0.482115	9.20526	11.9473	2.18e-27	1.12e-25	51.4318
ATG14	-0.339548	7.22346	-11.9424	2.27e-27	1.16e-25	51.3913
CNN1	0.950796	9.04778	11.9339	2.44e-27	1.24e-25	51.3217
TNIP2	0.335376	5.63092	11.9322	2.47e-27	1.26e-25	51.3081
NGLY1	0.276228	7.21168	11.9241	2.64e-27	1.34e-25	51.242
LRRC48	-0.401197	4.31652	-11.9215	2.7e-27	1.37e-25	51.2203
TMEM70	0.435202	6.14183	11.9114	2.93e-27	1.48e-25	51.138
CTSK	-0.78048	6.8998	-11.8947	3.37e-27	1.7e-25	51.0011
ZYX	0.455894	8.26777	11.8925	3.43e-27	1.72e-25	50.9833
IFITM2	0.514092	8.33833	11.884	3.68e-27	1.84e-25	50.914
ZFP90	-0.272391	5.83236	-11.8782	3.86e-27	1.93e-25	50.8664
BRPF3	0.277853	6.70704	11.8649	4.31e-27	2.15e-25	50.7576
ECE2	0.230352	4.70113	11.8637	4.36e-27	2.17e-25	50.7473
ADRM1	0.25592	7.98766	11.8464	5.02e-27	2.49e-25	50.6067
FKBP5	0.971478	9.2287	11.82	6.24e-27	3.09e-25	50.3908
LRRC59	0.483351	8.13683	11.8177	6.36e-27	3.14e-25	50.372
PPP1R11	0.248757	8.25736	11.8123	6.65e-27	3.28e-25	50.3283
NAALADL2	-0.400755	5.34389	-11.7974	7.52e-27	3.7e-25	50.2062
PVR	0.586183	8.00372	11.7945	7.7e-27	3.78e-25	50.183
ANP32A	-0.270922	9.03033	-11.7873	8.18e-27	4e-25	50.1237
C9orf93	-0.380062	4.74941	-11.7867	8.22e-27	4.01e-25	50.1189
NR2F6	0.28162	7.3671	11.7828	8.48e-27	4.13e-25	50.0874
KIF13A	-0.402922	8.47304	-11.7821	8.53e-27	4.14e-25	50.0817
TP53I11	0.324357	6.37269	11.7751	9.04e-27	4.38e-25	50.0248
C2CD2L	0.215267	6.44907	11.7729	9.2e-27	4.45e-25	50.0069
HAAO	-0.303915	5.79878	-11.7714	9.32e-27	4.49e-25	49.9944
TTC8	-0.345146	5.92572	-11.7693	9.48e-27	4.56e-25	49.9771
ARGLU1	-0.270832	8.34068	-11.7656	9.78e-27	4.69e-25	49.9469
TGM2	0.3745	11.2243	11.7653	9.8e-27	4.69e-25	49.9452
OGDHL	-0.611488	5.4404	-11.7611	1.01e-26	4.84e-25	49.9109
BOC	-0.514586	5.4716	-11.7591	1.03e-26	4.91e-25	49.8944
MTFR1	0.416428	7.33079	11.7463	1.15e-26	5.45e-25	49.7898
C7orf41	-0.437636	6.45518	-11.7359	1.25e-26	5.92e-25	49.7053
RGMA	0.357989	6.16455	11.7345	1.26e-26	5.97e-25	49.6941
FTSJ1	0.312305	6.02289	11.7322	1.29e-26	6.08e-25	49.6751
ADAMTSL3	-0.42007	6.86031	-11.7313	1.3e-26	6.1e-25	49.6683
HOPX	0.658399	5.24444	11.7105	1.54e-26	7.23e-25	49.4984
RXRA	0.289011	7.37785	11.7045	1.62e-26	7.56e-25	49.4501
COPZ2	-0.394262	7.5391	-11.7044	1.62e-26	7.56e-25	49.449
C19orf24	0.304978	6.00847	11.7011	1.66e-26	7.76e-25	49.422
RICTOR	-0.37396	8.65852	-11.697	1.72e-26	8e-25	49.3887
CSNK1G2	0.270318	7.22063	11.6964	1.73e-26	8.02e-25	49.3845
C13orf40	-0.437516	3.7671	-11.6951	1.74e-26	8.09e-25	49.3737
ADAMTS15	0.593986	6.05336	11.6858	1.88e-26	8.71e-25	49.2983
STX16	-0.239076	7.64695	-11.6847	1.9e-26	8.77e-25	49.2893
DDX17	-0.213387	10.0978	-11.6821	1.94e-26	8.94e-25	49.268
PORCN	0.304891	7.39973	11.6728	2.1e-26	9.62e-25	49.1926
PRMT2	-0.309929	6.46574	-11.6724	2.1e-26	9.64e-25	49.1891
AFF3	-0.427422	5.64537	-11.6649	2.24e-26	1.02e-24	49.1279
RGAG1	0.508119	4.58141	11.6591	2.34e-26	1.07e-24	49.0815
TBC1D25	0.273173	7.18375	11.6532	2.46e-26	1.12e-24	49.033
ZNF219	0.31113	5.94221	11.6529	2.47e-26	1.12e-24	49.0307
CYP46A1	-0.289658	5.5895	-11.6474	2.58e-26	1.17e-24	48.9863
OMA1	-0.426971	6.98473	-11.6455	2.62e-26	1.19e-24	48.971
AOX1	1.17022	5.3432	11.6427	2.68e-26	1.21e-24	48.9477
ERI2	-0.406304	5.36399	-11.6415	2.71e-26	1.22e-24	48.9386
ZMYND12	-0.418939	4.67353	-11.6405	2.73e-26	1.23e-24	48.93
EFHC1	-0.372993	5.98609	-11.6212	3.2e-26	1.43e-24	48.7738
ANKRD2	1.09337	9.2172	11.6035	3.7e-26	1.65e-24	48.6305
E2F4	0.277761	7.23981	11.5993	3.83e-26	1.71e-24	48.5966
DVL1	0.274085	6.90429	11.5853	4.29e-26	1.91e-24	48.4826
CYP4B1	1.27463	6.99902	11.5828	4.38e-26	1.95e-24	48.4628
CASC2	-0.257456	4.48154	-11.5643	5.1e-26	2.26e-24	48.313
SRM	0.302006	8.30276	11.559	5.32e-26	2.35e-24	48.2701
PMS2L2	-0.254894	8.4987	-11.5576	5.38e-26	2.38e-24	48.2589
MPDU1	0.403287	7.40483	11.5562	5.45e-26	2.4e-24	48.2475
BMP4	-0.474318	5.89066	-11.5472	5.87e-26	2.58e-24	48.1741
SLC40A1	-0.551326	8.09041	-11.5377	6.34e-26	2.78e-24	48.0976
C1orf105	0.868015	4.83995	11.5153	7.61e-26	3.33e-24	47.9169
CYP4Z1	0.62993	3.77437	11.5141	7.68e-26	3.35e-24	47.9073
CCND1	-0.220327	6.90195	-11.5096	7.97e-26	3.47e-24	47.8709
TMEM11	0.266291	5.6809	11.5087	8.03e-26	3.49e-24	47.8636
TSPAN32	-0.324355	5.94687	-11.5071	8.14e-26	3.53e-24	47.8502
SAMHD1	0.334025	6.11913	11.5017	8.51e-26	3.68e-24	47.8064
ZSCAN18	-0.249048	6.27265	-11.4934	9.09e-26	3.93e-24	47.7402
ESR1	-0.237048	4.30168	-11.4805	1.01e-25	4.36e-24	47.6355
PLSCR3	0.254954	6.81814	11.4785	1.03e-25	4.42e-24	47.6199
GIT1	0.310719	7.45512	11.4558	1.24e-25	5.31e-24	47.4363
CD47	-0.281358	8.57048	-11.4553	1.24e-25	5.31e-24	47.4326
SULF1	-0.823331	7.05512	-11.4446	1.35e-25	5.78e-24	47.3465
FAM179B	-0.288745	7.64147	-11.4377	1.43e-25	6.11e-24	47.2906
MCOLN1	0.299974	7.74936	11.4371	1.44e-25	6.13e-24	47.2856
PIK3IP1	-0.607979	6.02239	-11.4349	1.47e-25	6.22e-24	47.2679
FAM127C	0.275573	8.39805	11.4321	1.5e-25	6.35e-24	47.2459
RPS6KA2	0.353478	8.40097	11.4282	1.55e-25	6.54e-24	47.214
ARHGDIA	0.409563	7.50552	11.4252	1.59e-25	6.69e-24	47.1897
ZNF546	-0.308603	4.70345	-11.4135	1.74e-25	7.34e-24	47.096
ARAF	0.219495	7.58268	11.4122	1.76e-25	7.41e-24	47.0854
TMEM144	-0.448854	6.60106	-11.4091	1.81e-25	7.58e-24	47.0605
CYP11A1	-0.320107	4.30343	-11.4034	1.89e-25	7.92e-24	47.0145
GATSL1	0.556063	7.82333	11.4001	1.95e-25	8.11e-24	46.9878
ZDHHC9	0.560553	8.00769	11.4001	1.95e-25	8.11e-24	46.9876
PLA2G4C	-0.454896	6.21611	-11.3955	2.02e-25	8.39e-24	46.9506
CASD1	-0.241872	8.08771	-11.3953	2.02e-25	8.39e-24	46.9494
ALOX5	0.703771	6.09508	11.3856	2.19e-25	9.07e-24	46.871
ADAM22	-0.314722	4.01695	-11.3807	2.28e-25	9.41e-24	46.8319
PPPDE2	0.340698	9.064	11.3798	2.29e-25	9.46e-24	46.8249
IRAK1	0.319074	5.89463	11.378	2.33e-25	9.58e-24	46.8104
FCER1A	-0.407751	4.17124	-11.3685	2.51e-25	1.03e-23	46.7343
MAPKAP1	0.200323	8.60664	11.3617	2.66e-25	1.09e-23	46.6793
EPHA3	-0.541759	6.49303	-11.3597	2.7e-25	1.1e-23	46.6634
WDR1	0.327793	9.41008	11.3512	2.89e-25	1.18e-23	46.5949
PRICKLE3	0.230303	6.22314	11.3464	3.01e-25	1.23e-23	46.5566
ARHGAP31	0.293559	8.55607	11.3397	3.18e-25	1.29e-23	46.5029
FAM100A	0.255301	7.76631	11.3347	3.31e-25	1.34e-23	46.4627
TSPAN9	-0.512419	7.87389	-11.3313	3.4e-25	1.38e-23	46.4354
TXNRD1	0.570001	7.7664	11.3313	3.4e-25	1.38e-23	46.4351
SEC31A	-0.192501	9.93483	-11.3235	3.62e-25	1.46e-23	46.373
LAPTM5	0.874601	7.94035	11.323	3.64e-25	1.46e-23	46.3689
SLC25A45	-0.305128	5.36128	-11.3069	4.15e-25	1.67e-23	46.2391
YPEL2	-0.412159	8.09065	-11.3012	4.34e-25	1.74e-23	46.1941
PLEKHO1	0.491391	6.88923	11.2952	4.56e-25	1.82e-23	46.1455
GTF2IRD1	0.402276	6.58546	11.2938	4.61e-25	1.84e-23	46.1345
TTLL1	-0.341003	6.89693	-11.2876	4.85e-25	1.93e-23	46.0844
NCRNA00174	-0.463878	5.13539	-11.2845	4.97e-25	1.98e-23	46.0602
PPWD1	-0.236708	7.93672	-11.2824	5.06e-25	2.01e-23	46.0431
LOC400986	-0.450881	6.17587	-11.2804	5.14e-25	2.04e-23	46.0269
OPN3	0.411808	5.8651	11.2632	5.91e-25	2.34e-23	45.8894
CC2D2A	-0.442895	5.6056	-11.2467	6.75e-25	2.66e-23	45.7576
SLC4A2	0.261746	6.3413	11.2436	6.92e-25	2.73e-23	45.7327
C16orf80	-0.313608	8.4346	-11.2396	7.15e-25	2.81e-23	45.7006
PLBD1	-0.376853	7.67746	-11.2386	7.21e-25	2.83e-23	45.6924
FBXL20	-0.303126	7.47638	-11.2323	7.58e-25	2.97e-23	45.6426
EDEM2	0.367877	6.23722	11.2279	7.86e-25	3.07e-23	45.6067
KCNJ11	0.395581	5.00091	11.2263	7.96e-25	3.11e-23	45.5942
ICK	-0.386438	7.29447	-11.2151	8.71e-25	3.39e-23	45.505
CASKIN2	0.248066	6.33603	11.212	8.93e-25	3.47e-23	45.4801
SNAP47	-0.572117	6.37808	-11.2077	9.25e-25	3.59e-23	45.4455
CCDC6	0.444634	8.38863	11.2074	9.27e-25	3.59e-23	45.4435
DEGS1	0.342568	8.12635	11.2066	9.33e-25	3.61e-23	45.4366
FPR1	0.657141	4.90866	11.2019	9.69e-25	3.74e-23	45.3994
ABHD11	-0.302105	6.74667	-11.2001	9.84e-25	3.79e-23	45.3848
C16orf68	0.283323	6.62191	11.1878	1.09e-24	4.17e-23	45.2871
PREX1	0.409571	6.32908	11.1691	1.26e-24	4.84e-23	45.1374
ITGA5	0.728551	8.4006	11.1686	1.27e-24	4.85e-23	45.1336
ADD3	-0.30987	8.32028	-11.1642	1.31e-24	5.02e-23	45.0988
PAPD4	-0.204568	8.22912	-11.1619	1.34e-24	5.1e-23	45.0804
RANBP17	-0.435022	5.34814	-11.1558	1.41e-24	5.35e-23	45.0317
HYI	-0.266485	6.23822	-11.1551	1.41e-24	5.36e-23	45.0259
GNA14	-0.575494	4.86581	-11.155	1.42e-24	5.36e-23	45.025
RAD51L1	-0.331912	4.93212	-11.1548	1.42e-24	5.36e-23	45.0236
ERGIC1	0.226047	8.12159	11.1507	1.46e-24	5.53e-23	44.9909
PPL	0.363549	5.22967	11.1501	1.47e-24	5.55e-23	44.9863
RSAD2	-0.625336	5.16737	-11.1457	1.53e-24	5.74e-23	44.9508
GOLIM4	-0.271755	9.5508	-11.1427	1.56e-24	5.87e-23	44.9269
PARD3	0.317722	7.43823	11.1181	1.91e-24	7.15e-23	44.7308
KBTBD10	0.690406	8.85325	11.1168	1.92e-24	7.2e-23	44.7212
C6orf186	-0.573541	5.30855	-11.11	2.03e-24	7.59e-23	44.667
PTCD2	-0.35583	6.91289	-11.1096	2.04e-24	7.61e-23	44.6632
ERCC6	-0.20537	7.27243	-11.1052	2.11e-24	7.87e-23	44.6282
VPS4A	0.190138	7.57403	11.099	2.22e-24	8.25e-23	44.5795
C21orf34	-0.372627	5.25626	-11.0972	2.25e-24	8.36e-23	44.5647
P2RY2	0.524947	6.89937	11.0946	2.3e-24	8.52e-23	44.544
SLC25A13	0.328452	7.04815	11.0808	2.57e-24	9.5e-23	44.4342
MAVS	0.235522	7.2002	11.0789	2.61e-24	9.63e-23	44.4197
PLCB4	-0.455938	7.7369	-11.0717	2.76e-24	1.02e-22	44.3625
DIO2	-0.667242	4.47935	-11.0704	2.79e-24	1.03e-22	44.352
TCN2	0.511157	6.57472	11.0646	2.93e-24	1.07e-22	44.3056
WASF1	0.467508	4.00243	11.0635	2.95e-24	1.08e-22	44.2972
RNF167	0.213421	7.3647	11.061	3.01e-24	1.1e-22	44.2771
TRIM45	-0.457628	5.93516	-11.0572	3.11e-24	1.13e-22	44.2469
TUBB2C	0.231944	7.86397	11.0546	3.17e-24	1.15e-22	44.2266
PATZ1	-0.272795	6.30087	-11.0545	3.17e-24	1.15e-22	44.2259
TUBA1C	0.72789	6.98941	11.0497	3.3e-24	1.2e-22	44.1875
JAGN1	0.311739	6.29902	11.0495	3.31e-24	1.2e-22	44.1857
BBS2	-0.44904	7.75225	-11.0471	3.37e-24	1.22e-22	44.1671
SVEP1	-0.717943	6.74427	-11.0439	3.46e-24	1.25e-22	44.1411
RARRES1	0.961354	5.4702	11.0431	3.48e-24	1.25e-22	44.1349
SESN3	-0.5981	5.91281	-11.0419	3.51e-24	1.26e-22	44.1257
ZMYM4	-0.187218	8.50785	-11.0404	3.56e-24	1.28e-22	44.1139
SH3GLB1	0.243464	8.95405	11.035	3.71e-24	1.33e-22	44.0711
BLM	0.635384	5.71461	11.0274	3.95e-24	1.41e-22	44.0108
ATP1B3	0.740663	6.82316	11.0238	4.06e-24	1.45e-22	43.9819
AMOT	-0.412708	5.59869	-11.0232	4.08e-24	1.46e-22	43.9773
PLIN3	0.444968	6.31846	11.0189	4.23e-24	1.5e-22	43.943
CRISPLD2	0.619946	7.34232	11.0155	4.34e-24	1.54e-22	43.9163
SLC35C1	0.345683	5.63118	11.0106	4.52e-24	1.6e-22	43.8769
MPHOSPH8	-0.254202	7.25377	-11.0105	4.52e-24	1.6e-22	43.8762
PPP1CC	0.283123	10.5969	11.0103	4.53e-24	1.6e-22	43.875
CLPP	0.213259	7.00101	11.0034	4.78e-24	1.69e-22	43.8206
ARHGAP19	-0.233067	6.03134	-11.0032	4.79e-24	1.69e-22	43.819
TIMP4	0.750153	8.46012	10.9917	5.26e-24	1.85e-22	43.7272
RPS19BP1	0.243934	6.34324	10.98	5.77e-24	2.02e-22	43.6352
NCOA3	0.311497	8.68334	10.9748	6.01e-24	2.11e-22	43.5939
PPP6R1	0.228885	7.1776	10.9682	6.34e-24	2.21e-22	43.5416
MORN4	-0.381598	5.25523	-10.9682	6.34e-24	2.21e-22	43.5415
IL17RB	0.455685	3.72542	10.9673	6.39e-24	2.23e-22	43.5345
SLC7A6	0.290022	8.73432	10.9612	6.71e-24	2.33e-22	43.4861
CLTB	0.305715	8.73328	10.961	6.72e-24	2.33e-22	43.4842
OMD	-0.883384	6.68068	-10.9558	7e-24	2.43e-22	43.4435
TUBG1	0.316737	9.55461	10.9532	7.15e-24	2.48e-22	43.4226
FAM127B	0.256363	8.56225	10.9484	7.43e-24	2.57e-22	43.3848
PRCC	0.23752	7.84114	10.9464	7.55e-24	2.61e-22	43.369
SRSF2IP	-0.207227	8.07799	-10.9437	7.71e-24	2.66e-22	43.3479
ARRDC1	0.250379	6.12087	10.9373	8.12e-24	2.79e-22	43.2975
TRUB1	-0.453328	6.8964	-10.9326	8.43e-24	2.89e-22	43.2596
SNRPB	0.372468	7.34807	10.9308	8.55e-24	2.93e-22	43.2459
AMY2B	-0.489842	7.91025	-10.9306	8.57e-24	2.93e-22	43.2439
SULT1C4	-0.396635	5.48185	-10.925	8.96e-24	3.06e-22	43.1996
ATP6V1G2	-0.433442	5.44723	-10.9168	9.57e-24	3.26e-22	43.1351
MSH2	-0.348942	5.51006	-10.9124	9.91e-24	3.37e-22	43.1003
IL17RA	0.37407	6.76306	10.909	1.02e-23	3.46e-22	43.0739
GOLGA4	-0.262884	6.6684	-10.9083	1.02e-23	3.47e-22	43.0684
C18orf8	0.228726	7.11208	10.9083	1.02e-23	3.47e-22	43.0682
CD38	0.610154	6.22284	10.9077	1.03e-23	3.48e-22	43.0637
KLHL2	0.333057	5.73276	10.9075	1.03e-23	3.48e-22	43.0618
IPCEF1	-0.308039	4.80858	-10.9015	1.08e-23	3.64e-22	43.0147
EIF2B4	0.216218	7.41184	10.9015	1.08e-23	3.64e-22	43.0144
FAM78B	0.351779	4.98815	10.8988	1.1e-23	3.71e-22	42.9931
SSU72	0.24356	7.24857	10.8936	1.15e-23	3.86e-22	42.952
CTSF	-0.396343	6.82708	-10.8913	1.17e-23	3.92e-22	42.934
FAM167B	0.415221	5.05481	10.8897	1.19e-23	3.97e-22	42.9214
CXCL12	-0.502638	8.87959	-10.8884	1.2e-23	4e-22	42.911
C5orf23	-0.909258	7.71734	-10.8847	1.24e-23	4.12e-22	42.8817
EIF3I	0.279877	8.64763	10.8813	1.27e-23	4.22e-22	42.8551
EI24	0.247908	9.05433	10.8808	1.28e-23	4.23e-22	42.8508
RABGAP1L	-0.46936	7.00572	-10.878	1.3e-23	4.32e-22	42.8295
C14orf179	-0.302517	6.2605	-10.8759	1.33e-23	4.39e-22	42.8129
SHMT2	0.396344	7.3405	10.875	1.33e-23	4.41e-22	42.8057
F3	-0.544258	6.96723	-10.8731	1.36e-23	4.47e-22	42.7901
ZNF14	-0.315118	4.84424	-10.8721	1.37e-23	4.5e-22	42.7822
ZEB1	-0.196078	9.16498	-10.8628	1.47e-23	4.84e-22	42.7094
IL1R2	0.937467	5.32652	10.8619	1.48e-23	4.86e-22	42.7025
TMEM115	0.193078	8.13361	10.8587	1.52e-23	4.98e-22	42.6771
TFE3	0.371643	7.21742	10.8527	1.59e-23	5.22e-22	42.6298
FAM82A1	-0.323662	4.9993	-10.8512	1.61e-23	5.27e-22	42.6179
ADC	-0.416002	5.29817	-10.8458	1.68e-23	5.49e-22	42.5756
SDCCAG3	0.297782	5.24779	10.84	1.76e-23	5.75e-22	42.5294
ICA1L	-0.345792	5.63117	-10.8381	1.79e-23	5.82e-22	42.515
TPCN1	-0.524989	9.25498	-10.8334	1.86e-23	6.03e-22	42.4782
JPH1	0.550798	7.54316	10.8324	1.87e-23	6.07e-22	42.4702
CACNB1	0.390036	5.73464	10.8254	1.98e-23	6.41e-22	42.415
ACAD10	-0.410813	6.43087	-10.8245	2e-23	6.45e-22	42.4074
SBF1	0.255302	6.74203	10.8239	2e-23	6.47e-22	42.4034
PITPNC1	0.442075	7.61074	10.8216	2.04e-23	6.58e-22	42.3846
SEC61A1	0.3204	9.14299	10.813	2.19e-23	7.03e-22	42.3171
C19orf12	0.29468	6.8172	10.812	2.2e-23	7.08e-22	42.3096
UBE2Q1	0.189383	8.5246	10.8002	2.42e-23	7.76e-22	42.2169
ZNF25	-0.285307	7.23377	-10.7959	2.51e-23	8.02e-22	42.1826
ADCY3	0.48649	6.7382	10.7924	2.58e-23	8.23e-22	42.1556
SLC7A1	0.724059	6.96641	10.7911	2.6e-23	8.31e-22	42.1448
CPAMD8	0.519174	5.88735	10.7894	2.64e-23	8.4e-22	42.1316
CEP57	-0.295313	6.94924	-10.7882	2.66e-23	8.47e-22	42.1223
GABPB2	-0.322918	6.41601	-10.788	2.67e-23	8.47e-22	42.1207
CDK16	0.212162	9.12746	10.785	2.73e-23	8.66e-22	42.0972
PEX12	-0.393911	6.27348	-10.7672	3.15e-23	9.96e-22	41.9575
ARL2BP	0.260076	9.04114	10.7655	3.19e-23	1.01e-21	41.9444
RNPC3	-0.436215	8.82285	-10.7587	3.37e-23	1.06e-21	41.8912
VIPAR	-0.255008	7.19144	-10.7548	3.47e-23	1.09e-21	41.8607
CHDH	0.626273	5.04399	10.7537	3.5e-23	1.1e-21	41.8517
TINF2	0.241924	7.32183	10.7521	3.55e-23	1.11e-21	41.8388
C10orf57	-0.367353	7.66676	-10.7446	3.77e-23	1.18e-21	41.7801
MEOX2	-0.455213	7.20398	-10.7433	3.8e-23	1.19e-21	41.7704
ZNF528	-0.279856	6.93793	-10.7431	3.81e-23	1.19e-21	41.7684
AP3D1	0.206606	8.45167	10.7429	3.82e-23	1.19e-21	41.7668
LTBR	0.388613	6.98881	10.7375	3.98e-23	1.24e-21	41.725
POLH	-0.209982	6.83943	-10.7331	4.12e-23	1.28e-21	41.6906
SPNS2	0.282007	6.25156	10.7319	4.16e-23	1.29e-21	41.6806
PPP1R14B	0.393729	7.70067	10.7238	4.44e-23	1.38e-21	41.6177
PIK3C2A	0.220568	9.09027	10.7225	4.49e-23	1.39e-21	41.6073
ZBTB37	-0.332844	6.24029	-10.7109	4.92e-23	1.52e-21	41.5163
NCOA2	-0.26148	7.75472	-10.7074	5.05e-23	1.56e-21	41.4892
FLOT1	0.209874	8.37633	10.7074	5.06e-23	1.56e-21	41.489
ZC3H13	-0.235796	7.49151	-10.7066	5.09e-23	1.57e-21	41.4826
IL10	0.396602	3.76747	10.706	5.11e-23	1.57e-21	41.4779
ORC3	-0.286355	8.11276	-10.694	5.62e-23	1.73e-21	41.384
KIF22	-0.231374	5.8687	-10.6888	5.86e-23	1.79e-21	41.3434
DCAF10	0.234751	6.85536	10.6868	5.95e-23	1.82e-21	41.3281
NRBP1	0.240843	8.31216	10.6826	6.15e-23	1.88e-21	41.2951
SCAMP2	0.282809	8.1545	10.6813	6.21e-23	1.9e-21	41.2851
DMC1	-0.240281	2.97607	-10.6797	6.3e-23	1.92e-21	41.2722
RASL11B	-0.794658	5.99419	-10.6702	6.79e-23	2.06e-21	41.1978
ZNF85	-0.200997	5.59175	-10.6673	6.94e-23	2.11e-21	41.1755
S100A3	0.448307	3.39957	10.6673	6.94e-23	2.11e-21	41.1752
OXER1	-0.273319	5.12444	-10.6658	7.02e-23	2.13e-21	41.1638
ATP1B2	-0.464675	6.36669	-10.6653	7.05e-23	2.13e-21	41.1596
NELF	0.352227	5.94055	10.6635	7.16e-23	2.16e-21	41.1454
PEA15	0.217169	10.5782	10.6447	8.3e-23	2.5e-21	40.999
TMEM8B	-0.290809	5.89023	-10.6363	8.87e-23	2.67e-21	40.9337
LGTN	-0.2277	7.02208	-10.6361	8.88e-23	2.67e-21	40.932
CENPV	0.455976	5.41268	10.6352	8.94e-23	2.68e-21	40.9251
OSBPL11	0.307874	6.86102	10.6339	9.04e-23	2.71e-21	40.9148
UBR1	-0.306896	7.79401	-10.6304	9.29e-23	2.78e-21	40.8873
CAMTA1	-0.260687	5.84727	-10.6253	9.67e-23	2.89e-21	40.8476
ARMCX2	-0.318903	5.36222	-10.6249	9.71e-23	2.9e-21	40.844
CRBN	-0.267531	8.36446	-10.6241	9.77e-23	2.91e-21	40.838
GOLPH3	0.209523	8.4118	10.6195	1.01e-22	3.01e-21	40.8023
MTHFD2	0.54664	7.59256	10.6189	1.02e-22	3.02e-21	40.7979
SERPINB8	0.736213	5.85802	10.6184	1.02e-22	3.03e-21	40.7941
SULT1B1	0.58092	3.80902	10.6179	1.03e-22	3.04e-21	40.7902
USP51	-0.285626	5.09331	-10.6157	1.04e-22	3.08e-21	40.773
SLC35E1	0.212615	8.03284	10.6051	1.13e-22	3.35e-21	40.6902
GPS2	0.170127	7.16138	10.6001	1.18e-22	3.48e-21	40.6511
TUBA3C	0.287612	5.05758	10.5991	1.19e-22	3.5e-21	40.6431
ATP13A2	0.262903	6.12427	10.5935	1.24e-22	3.65e-21	40.5999
YARS	0.415955	7.12561	10.589	1.29e-22	3.78e-21	40.5644
PMS2P11	-0.208615	8.10379	-10.5879	1.3e-22	3.81e-21	40.5561
PMS2P5	-0.236598	8.77348	-10.5874	1.3e-22	3.82e-21	40.5525
C1orf63	-0.384843	6.64075	-10.5707	1.49e-22	4.35e-21	40.4225
RPGR	0.490644	5.96687	10.5673	1.53e-22	4.46e-21	40.3954
SLC4A4	-0.417041	8.37293	-10.5599	1.62e-22	4.72e-21	40.3385
GRB14	0.52151	5.85632	10.5566	1.66e-22	4.83e-21	40.3129
ZDHHC15	-0.385716	6.10028	-10.5555	1.68e-22	4.87e-21	40.304
GATA2	0.34088	5.52617	10.5507	1.74e-22	5.05e-21	40.2668
MTFP1	0.428109	5.12124	10.5493	1.76e-22	5.1e-21	40.2556
CDKL3	-0.259983	3.39524	-10.5462	1.8e-22	5.22e-21	40.2314
ZNF187	-0.293727	6.41722	-10.5458	1.81e-22	5.23e-21	40.2287
KRAS	0.329654	6.50967	10.5443	1.83e-22	5.28e-21	40.2167
ALMS1	-0.26745	6.62108	-10.541	1.88e-22	5.41e-21	40.1912
CCND3	0.244689	7.9278	10.5371	1.94e-22	5.57e-21	40.1609
GRWD1	0.271366	6.07954	10.5371	1.94e-22	5.57e-21	40.1608
THNSL1	-0.419803	5.55743	-10.5316	2.02e-22	5.8e-21	40.1184
MKS1	-0.262726	5.06548	-10.5206	2.21e-22	6.32e-21	40.033
SPPL2A	0.304687	9.81802	10.5164	2.28e-22	6.52e-21	40.0005
AVEN	0.345055	6.95544	10.516	2.29e-22	6.53e-21	39.9971
NPR3	-0.834218	7.84445	-10.5141	2.32e-22	6.62e-21	39.9824
BRD4	0.220264	7.14248	10.511	2.38e-22	6.78e-21	39.9582
GPR133	0.539563	7.94596	10.5107	2.38e-22	6.78e-21	39.9564
RBM5	-0.204735	8.47383	-10.5099	2.4e-22	6.81e-21	39.95
ZNF512	-0.250937	7.04893	-10.5088	2.42e-22	6.87e-21	39.9411
IGFBP4	0.456833	9.65324	10.5074	2.45e-22	6.93e-21	39.9302
BPHL	-0.352206	6.74398	-10.5055	2.48e-22	7.03e-21	39.9153
PKN3	0.246606	5.72365	10.5005	2.58e-22	7.3e-21	39.8769
TUBB4	0.252794	4.6448	10.4971	2.65e-22	7.48e-21	39.8509
C17orf37	0.262329	7.93811	10.4912	2.78e-22	7.83e-21	39.8045
HEMK1	-0.236671	5.91995	-10.4908	2.79e-22	7.84e-21	39.802
GFPT2	0.876729	6.49063	10.4872	2.87e-22	8.05e-21	39.7735
SLCO2A1	0.765769	7.64279	10.4861	2.89e-22	8.11e-21	39.7654
MLLT3	-0.360764	6.98505	-10.4758	3.14e-22	8.78e-21	39.6852
NMNAT3	-0.297136	6.15998	-10.4696	3.29e-22	9.21e-21	39.6373
WSB1	-0.273897	9.70086	-10.4694	3.3e-22	9.21e-21	39.6358
MEIS1	0.447901	7.62009	10.468	3.33e-22	9.3e-21	39.625
USP30	-0.26338	7.91059	-10.4614	3.51e-22	9.77e-21	39.5743
C9orf174	-0.289602	5.24616	-10.4611	3.52e-22	9.79e-21	39.5717
TFCP2	-0.24386	6.99194	-10.4606	3.53e-22	9.8e-21	39.5678
MAPK10	-0.643785	6.10867	-10.4605	3.53e-22	9.8e-21	39.5673
NME5	-0.44829	4.92388	-10.4591	3.57e-22	9.9e-21	39.5558
TBCEL	-0.229754	8.69572	-10.4572	3.63e-22	1e-20	39.5414
SLC2A9	0.294376	5.25722	10.4558	3.67e-22	1.01e-20	39.5306
SEZ6L	-0.421779	4.61453	-10.4541	3.71e-22	1.03e-20	39.5177
SRSF5	-0.286532	9.25293	-10.4539	3.72e-22	1.03e-20	39.516
ZNF627	-0.284797	5.9434	-10.452	3.78e-22	1.04e-20	39.5009
DEDD	0.236066	7.20102	10.4509	3.81e-22	1.05e-20	39.4926
C17orf63	0.233549	7.44937	10.4411	4.11e-22	1.13e-20	39.4166
TMED5	0.361989	8.68968	10.4401	4.15e-22	1.14e-20	39.4089
FAM102B	-0.469641	5.64239	-10.4375	4.23e-22	1.16e-20	39.3892
MEG3	-0.484661	5.85032	-10.4324	4.4e-22	1.2e-20	39.3499
C13orf23	0.225665	7.80558	10.4308	4.46e-22	1.22e-20	39.3371
ALPL	0.459263	6.48258	10.4301	4.48e-22	1.22e-20	39.3319
AHSA2	-0.294058	6.62106	-10.421	4.81e-22	1.31e-20	39.2615
HMGB2	-0.362991	5.81673	-10.4117	5.18e-22	1.41e-20	39.1895
TMEM232	-0.452471	5.10245	-10.4106	5.22e-22	1.42e-20	39.1808
PCOLCE2	-0.459864	7.3347	-10.4076	5.35e-22	1.45e-20	39.1576
DDX39	0.245488	5.33844	10.4034	5.53e-22	1.5e-20	39.1252
USP22	-0.199673	8.71741	-10.3997	5.68e-22	1.54e-20	39.0973
ANP32E	-0.350105	6.07552	-10.3954	5.88e-22	1.59e-20	39.0638
HEG1	-0.289827	9.72924	-10.3947	5.91e-22	1.59e-20	39.0581
NUDT4	0.463266	7.16995	10.3941	5.94e-22	1.6e-20	39.0537
HMG20A	-0.217526	7.73095	-10.3941	5.94e-22	1.6e-20	39.0535
CDV3	0.21824	9.3128	10.393	5.99e-22	1.61e-20	39.0453
SRCAP	0.233459	7.77941	10.3896	6.15e-22	1.65e-20	39.0193
ARRDC4	0.649449	7.29402	10.3841	6.42e-22	1.72e-20	38.9767
MYLIP	-0.30594	6.98529	-10.3829	6.49e-22	1.74e-20	38.967
VASP	0.341562	6.39124	10.379	6.68e-22	1.79e-20	38.9371
KCNK3	0.422528	5.53998	10.3763	6.82e-22	1.82e-20	38.9168
GFM2	-0.289275	7.50394	-10.3745	6.92e-22	1.85e-20	38.9023
MT1X	0.810975	9.17605	10.3677	7.3e-22	1.94e-20	38.8503
FOXJ2	0.202255	7.57058	10.3647	7.47e-22	1.99e-20	38.8268
BRMS1	0.306659	5.38091	10.358	7.88e-22	2.09e-20	38.7751
IGSF10	-0.823168	5.1975	-10.3523	8.23e-22	2.18e-20	38.7313
PTPRG	0.255029	7.86816	10.3495	8.41e-22	2.23e-20	38.7099
BCL2L13	0.268382	8.4177	10.3466	8.61e-22	2.28e-20	38.6873
CEBPB	0.5741	8.10437	10.3456	8.67e-22	2.29e-20	38.6803
LSM12	0.155696	9.70492	10.3424	8.89e-22	2.34e-20	38.6556
CCL5	-0.674593	5.51488	-10.3402	9.04e-22	2.38e-20	38.6385
PSME4	0.293999	9.29506	10.3381	9.2e-22	2.42e-20	38.6218
IGF2BP2	0.34052	6.50835	10.3373	9.25e-22	2.43e-20	38.6164
SLC36A1	0.42379	6.29748	10.3329	9.58e-22	2.51e-20	38.5818
APLP1	-0.416571	5.89321	-10.3322	9.63e-22	2.52e-20	38.5764
CGNL1	-0.619245	6.37378	-10.3306	9.75e-22	2.55e-20	38.5644
PDIA6	0.275574	6.81876	10.3304	9.77e-22	2.55e-20	38.5626
GOLGA8IP	-0.245218	5.70839	-10.3296	9.83e-22	2.56e-20	38.5566
C19orf22	0.250173	6.2624	10.3274	1e-21	2.61e-20	38.5396
EPHB4	0.291239	6.90307	10.3217	1.04e-21	2.72e-20	38.4962
LANCL1	-0.292108	8.56421	-10.3195	1.06e-21	2.76e-20	38.4792
C14orf147	0.268401	5.74522	10.3182	1.07e-21	2.79e-20	38.4687
SELO	0.183987	7.07038	10.3092	1.15e-21	2.99e-20	38.4
KCNMB2	-0.554963	4.92751	-10.2979	1.26e-21	3.26e-20	38.3133
C1QTNF3	-0.454464	4.8737	-10.2904	1.33e-21	3.45e-20	38.2558
PIWIL4	-0.316857	4.80605	-10.2872	1.37e-21	3.53e-20	38.2312
RGS4	-0.86971	4.90025	-10.2842	1.4e-21	3.61e-20	38.2075
RHOG	0.252904	7.66268	10.284	1.4e-21	3.61e-20	38.2064
GSTM5	-0.749608	5.78038	-10.2808	1.44e-21	3.7e-20	38.1814
MX1	-0.511301	5.81281	-10.2797	1.45e-21	3.72e-20	38.173
ADAM20	-0.320091	5.11239	-10.2718	1.54e-21	3.95e-20	38.113
NME1	0.487028	7.13888	10.271	1.55e-21	3.97e-20	38.1069
HDGF	0.205856	9.20583	10.2706	1.55e-21	3.98e-20	38.1037
OSGIN1	0.292378	5.20836	10.2668	1.6e-21	4.09e-20	38.0745
C20orf194	-0.27043	8.1342	-10.266	1.61e-21	4.12e-20	38.0679
THYN1	-0.244668	6.99448	-10.2584	1.71e-21	4.36e-20	38.0095
MIR208A	1.18869	4.82529	10.2512	1.81e-21	4.6e-20	37.9543
MDFIC	-0.283693	7.48736	-10.248	1.85e-21	4.71e-20	37.9299
NUP62CL	-0.267209	3.50302	-10.245	1.9e-21	4.82e-20	37.9072
MTA2	0.231837	7.32801	10.2434	1.92e-21	4.87e-20	37.895
LEFTY2	-0.325363	6.18832	-10.2412	1.95e-21	4.95e-20	37.8782
C6orf106	0.321712	8.6378	10.2396	1.98e-21	5e-20	37.8659
DYNC2LI1	-0.256391	4.97106	-10.2368	2.02e-21	5.11e-20	37.8444
C1orf183	0.378135	5.78126	10.2348	2.05e-21	5.18e-20	37.8292
ABCB6	0.320429	5.38403	10.2336	2.07e-21	5.22e-20	37.8198
TAF1	-0.175236	7.13565	-10.2313	2.11e-21	5.31e-20	37.802
JAK2	-0.544195	8.13306	-10.2255	2.2e-21	5.55e-20	37.7581
ZBED4	0.308078	5.68836	10.2201	2.3e-21	5.78e-20	37.7166
NUDT4P1	0.329716	11.063	10.2179	2.34e-21	5.87e-20	37.6995
CCR1	0.738614	4.82451	10.2163	2.37e-21	5.94e-20	37.6871
SPG11	-0.213172	7.70771	-10.2158	2.38e-21	5.95e-20	37.6837
CLIP1	0.27762	8.5253	10.2126	2.44e-21	6.09e-20	37.6594
C9orf30	0.366093	7.30275	10.2056	2.57e-21	6.43e-20	37.6053
B4GALT3	0.252317	7.16343	10.2039	2.61e-21	6.5e-20	37.5923
ALDH1A2	-0.42669	5.45825	-10.2009	2.67e-21	6.65e-20	37.5698
FAM50A	0.25284	8.19873	10.1979	2.73e-21	6.79e-20	37.5467
CFL1	0.309853	9.88981	10.1967	2.76e-21	6.85e-20	37.5376
GATM	-0.741616	8.01059	-10.1937	2.82e-21	7e-20	37.5142
MTSS1L	0.202364	6.37697	10.1929	2.84e-21	7.04e-20	37.5086
LRRC1	-0.401206	5.50309	-10.1916	2.87e-21	7.1e-20	37.4984
WDR5	0.209113	6.76815	10.1896	2.91e-21	7.2e-20	37.4836
GLT25D2	-0.426016	6.03283	-10.1866	2.98e-21	7.36e-20	37.4605
RAMP1	0.456199	6.89021	10.1838	3.04e-21	7.51e-20	37.4393
GNB3	-0.505402	6.19362	-10.1794	3.15e-21	7.76e-20	37.4054
CCNG1	0.305473	9.46788	10.1793	3.15e-21	7.76e-20	37.4046
BBS12	0.506665	4.99723	10.1779	3.19e-21	7.84e-20	37.3936
BCL3	0.580887	6.73382	10.1768	3.21e-21	7.89e-20	37.3857
C22orf13	0.327332	8.39101	10.1671	3.46e-21	8.49e-20	37.3116
FARSA	0.198698	7.80428	10.1661	3.49e-21	8.56e-20	37.3034
SH3PXD2B	0.608422	6.64144	10.1657	3.5e-21	8.57e-20	37.3005
ZNF577	-0.370816	6.65324	-10.1647	3.53e-21	8.63e-20	37.293
SHISA3	0.883843	6.40245	10.161	3.63e-21	8.86e-20	37.2652
ZNF594	-0.371029	6.52735	-10.1591	3.69e-21	8.98e-20	37.2505
DENND4B	0.181433	7.12151	10.1569	3.75e-21	9.12e-20	37.2337
C22orf46	-0.315787	5.6793	-10.1559	3.78e-21	9.19e-20	37.2255
MOXD1	-0.693152	6.00502	-10.1535	3.85e-21	9.34e-20	37.2079
ZMYND17	-0.699119	6.1598	-10.1535	3.85e-21	9.34e-20	37.2074
PHLDB2	-0.322957	6.48071	-10.1498	3.96e-21	9.59e-20	37.1794
CDH23	-0.422803	5.96577	-10.1454	4.1e-21	9.91e-20	37.1459
DPP3	0.364111	6.43013	10.1398	4.28e-21	1.03e-19	37.103
SLC25A19	0.335479	5.52608	10.1372	4.37e-21	1.05e-19	37.083
SCAP	0.211212	7.06776	10.1348	4.45e-21	1.07e-19	37.0652
CLASP1	-0.239012	9.58954	-10.1217	4.92e-21	1.18e-19	36.9652
SRPX	0.430166	8.80518	10.1185	5.04e-21	1.21e-19	36.9406
C12orf32	-0.296693	6.52453	-10.1167	5.11e-21	1.23e-19	36.9271
HIP1R	0.251733	5.63851	10.1157	5.15e-21	1.24e-19	36.9195
TTLL7	-0.519057	6.36591	-10.1118	5.31e-21	1.27e-19	36.8897
INTS2	-0.254524	7.1213	-10.1114	5.33e-21	1.28e-19	36.8867
SLC38A2	0.399311	9.98474	10.105	5.59e-21	1.34e-19	36.8383
RNF20	-0.263948	7.28281	-10.1024	5.71e-21	1.36e-19	36.8183
TM7SF3	-0.269438	7.72417	-10.1021	5.72e-21	1.36e-19	36.816
COL24A1	-0.286248	4.44126	-10.0978	5.91e-21	1.41e-19	36.7833
FLJ30064	0.498721	4.70589	10.0949	6.05e-21	1.44e-19	36.761
AGPAT9	-0.500275	7.36198	-10.0946	6.06e-21	1.44e-19	36.7586
GLUL	0.344462	9.70667	10.0918	6.19e-21	1.47e-19	36.7378
BRCA1	-0.327496	4.9984	-10.091	6.23e-21	1.48e-19	36.7316
TCF4	-0.249102	9.28561	-10.0895	6.3e-21	1.49e-19	36.7204
DPP9	0.256774	7.40052	10.089	6.33e-21	1.5e-19	36.7166
SMCHD1	-0.21208	8.16316	-10.0875	6.4e-21	1.51e-19	36.7052
SLC10A3	0.215464	5.99121	10.0844	6.56e-21	1.55e-19	36.6816
BYSL	0.38437	5.58623	10.0779	6.89e-21	1.63e-19	36.6321
MGST1	1.14015	7.20085	10.0762	6.99e-21	1.65e-19	36.6189
DPYSL3	-0.538243	6.91882	-10.0737	7.12e-21	1.67e-19	36.6
CHUK	0.271434	6.68272	10.0701	7.32e-21	1.72e-19	36.5726
TMEM165	0.33759	8.45253	10.0679	7.44e-21	1.75e-19	36.556
EPC1	-0.17922	7.23152	-10.0633	7.71e-21	1.81e-19	36.5209
PRDM1	-0.531411	5.29237	-10.061	7.85e-21	1.84e-19	36.5039
DDX58	-0.390161	6.4039	-10.0608	7.86e-21	1.84e-19	36.5023
ITGBL1	-0.664251	5.68274	-10.0542	8.27e-21	1.93e-19	36.4516
SRBD1	-0.24878	6.97578	-10.0499	8.55e-21	2e-19	36.4189
RRP36	0.284488	5.82284	10.0438	8.96e-21	2.09e-19	36.3733
FZD5	0.285932	5.88199	10.0434	8.99e-21	2.09e-19	36.3698
TRAPPC3	0.21762	8.0226	10.0428	9.03e-21	2.1e-19	36.3654
SSC5D	-0.244546	5.11046	-10.0383	9.34e-21	2.17e-19	36.3316
CDK2AP2	0.410552	6.73043	10.0354	9.56e-21	2.22e-19	36.3094
THOC6	0.298133	6.89824	10.0351	9.58e-21	2.22e-19	36.3072
TNFRSF1A	0.408962	7.65818	10.0329	9.74e-21	2.26e-19	36.2903
GLRX2	0.293424	5.56045	10.0287	1.01e-20	2.33e-19	36.2587
CETN2	-0.241705	8.27078	-10.0272	1.02e-20	2.35e-19	36.2469
TCEA2	-0.311207	6.94045	-10.024	1.04e-20	2.41e-19	36.2225
UNC80	-0.278858	3.97254	-10.0214	1.06e-20	2.45e-19	36.203
AASS	0.435798	8.45668	10.0158	1.11e-20	2.56e-19	36.1611
PLTP	0.747211	8.68341	10.0137	1.13e-20	2.6e-19	36.1447
BOD1L	-0.183009	7.04367	-10.0135	1.13e-20	2.6e-19	36.1431
MFHAS1	0.281315	6.8821	10.0091	1.17e-20	2.68e-19	36.11
ZNF518A	-0.253842	6.63338	-10.0067	1.19e-20	2.73e-19	36.0921
RCC1	0.365393	5.12249	10.0024	1.23e-20	2.82e-19	36.0593
BAZ2B	-0.21619	7.48385	-10.0008	1.25e-20	2.85e-19	36.0469
KIAA0776	-0.215769	7.84092	-9.99538	1.3e-20	2.96e-19	36.0061
PLEKHA2	-0.314331	9.03086	-9.99519	1.3e-20	2.96e-19	36.0047
IRX4	0.324749	5.43923	9.99506	1.3e-20	2.96e-19	36.0037
ZNF493	-0.311533	6.49653	-9.99503	1.3e-20	2.96e-19	36.0035
TMEM183A	0.26489	7.96995	9.99317	1.32e-20	3e-19	35.9894
CCM2	0.225356	6.16748	9.99078	1.35e-20	3.06e-19	35.9713
COASY	0.211804	6.01307	9.98761	1.38e-20	3.13e-19	35.9474
AUP1	0.233893	7.76567	9.98412	1.42e-20	3.21e-19	35.9209
C1orf212	0.236088	6.44046	9.98272	1.43e-20	3.24e-19	35.9104
CRHBP	-0.584703	5.03021	-9.98167	1.44e-20	3.26e-19	35.9025
PCNT	0.456665	6.78559	9.97962	1.47e-20	3.31e-19	35.887
PDGFRB	0.443209	8.3735	9.97793	1.48e-20	3.35e-19	35.8741
ZNF83	-0.343896	6.29577	-9.97441	1.53e-20	3.44e-19	35.8475
COL15A1	-0.484406	7.63504	-9.97282	1.54e-20	3.47e-19	35.8356
UAP1	0.416645	7.8968	9.96535	1.63e-20	3.68e-19	35.7791
GSPT1	0.20171	9.26944	9.96186	1.68e-20	3.77e-19	35.7527
UBIAD1	0.247293	7.01498	9.96034	1.7e-20	3.81e-19	35.7412
MAPKAPK2	0.218005	8.66344	9.95903	1.72e-20	3.84e-19	35.7313
SETD1A	0.156312	5.95845	9.9568	1.75e-20	3.91e-19	35.7145
CATSPERB	0.387787	3.42645	9.95473	1.77e-20	3.96e-19	35.6989
HAPLN1	-1.01714	4.2299	-9.94837	1.86e-20	4.16e-19	35.6508
H19	0.365486	10.6302	9.94759	1.87e-20	4.18e-19	35.645
RAF1	0.184526	9.55433	9.94737	1.88e-20	4.18e-19	35.6433
PLOD1	0.26986	7.98857	9.94414	1.92e-20	4.28e-19	35.6189
ESRRA	0.310234	6.9679	9.94092	1.97e-20	4.38e-19	35.5946
VPS8	-0.40079	7.91862	-9.9377	2.02e-20	4.49e-19	35.5703
CACNA2D2	-0.369802	5.03192	-9.93628	2.04e-20	4.53e-19	35.5596
JAM3	-0.277276	7.90437	-9.93465	2.07e-20	4.58e-19	35.5473
GOLGA8H	-0.284213	6.82545	-9.93326	2.09e-20	4.62e-19	35.5368
HLA-DPB1	-0.539617	9.18715	-9.92798	2.18e-20	4.81e-19	35.497
GPSM2	0.64075	4.747	9.92188	2.28e-20	5.03e-19	35.451
2024-09-08	-0.211375	7.59813	-9.91755	2.36e-20	5.2e-19	35.4183
C4orf36	-0.272443	3.75088	-9.9159	2.39e-20	5.26e-19	35.4059
KLF3	0.283202	8.00047	9.90898	2.52e-20	5.54e-19	35.3538
LEPREL2	-0.232543	5.14295	-9.90757	2.54e-20	5.59e-19	35.3432
BBS4	-0.302218	6.18666	-9.90724	2.55e-20	5.6e-19	35.3407
ZSCAN30	-0.245143	4.79554	-9.90539	2.58e-20	5.67e-19	35.3267
LOC401397	-0.387558	8.23108	-9.90142	2.66e-20	5.84e-19	35.2968
PRR13	0.240464	7.16069	9.90116	2.67e-20	5.85e-19	35.2949
GAS8	-0.355732	7.25694	-9.90048	2.68e-20	5.87e-19	35.2897
AKAP11	-0.248943	7.63607	-9.89616	2.77e-20	6.06e-19	35.2572
KIDINS220	-0.26727	8.7495	-9.8932	2.84e-20	6.19e-19	35.235
CAPRIN1	-0.113049	9.67809	-9.89174	2.87e-20	6.25e-19	35.2239
ZNF135	-0.257194	6.02905	-9.89086	2.89e-20	6.29e-19	35.2173
HMGCL	-0.297947	6.22368	-9.88503	3.02e-20	6.57e-19	35.1735
CD276	0.325311	6.37611	9.8846	3.03e-20	6.58e-19	35.1702
SGPP2	0.984918	6.28411	9.88417	3.04e-20	6.6e-19	35.167
MIOS	0.23222	7.2133	9.88388	3.05e-20	6.6e-19	35.1648
FXR2	0.233347	8.78298	9.88265	3.07e-20	6.66e-19	35.1556
ZMPSTE24	0.294635	8.73096	9.88053	3.12e-20	6.76e-19	35.1396
RHOD	0.424704	7.60891	9.87895	3.16e-20	6.83e-19	35.1277
FTO	-0.191115	8.37312	-9.87371	3.29e-20	7.11e-19	35.0883
DOCK1	-0.224308	7.40698	-9.86858	3.42e-20	7.38e-19	35.0498
HEXA	-0.289083	7.27889	-9.86756	3.45e-20	7.43e-19	35.0421
LETM1	0.227931	7.00606	9.8664	3.48e-20	7.49e-19	35.0334
IVD	-0.316865	7.66597	-9.86387	3.55e-20	7.63e-19	35.0143
OSBP2	-0.355893	5.4435	-9.85846	3.7e-20	7.93e-19	34.9737
ZNF404	-0.356393	5.06411	-9.8584	3.7e-20	7.93e-19	34.9732
C5orf13	-0.636176	8.20029	-9.85804	3.71e-20	7.95e-19	34.9706
OCRL	0.204754	7.10471	9.85784	3.71e-20	7.95e-19	34.969
LOC100132005	0.297483	4.75793	9.85665	3.75e-20	8.01e-19	34.9601
IFT80	-0.319922	6.58318	-9.8546	3.81e-20	8.13e-19	34.9447
NCLN	0.269695	6.09751	9.85098	3.91e-20	8.35e-19	34.9175
ALS2CR8	-0.377545	6.11337	-9.8509	3.91e-20	8.35e-19	34.9169
PODN	-0.66372	8.05352	-9.85049	3.93e-20	8.36e-19	34.9139
MPV17L2	0.310189	7.2166	9.85004	3.94e-20	8.38e-19	34.9104
KIAA1407	-0.264234	3.91709	-9.84944	3.96e-20	8.41e-19	34.9059
PPIP5K1	-0.252523	6.93055	-9.84881	3.98e-20	8.44e-19	34.9012
ENAM	-0.733353	6.43094	-9.84663	4.04e-20	8.58e-19	34.8848
NPAS2	0.381559	8.9321	9.84063	4.23e-20	8.97e-19	34.8398
ZC3H12B	-0.313007	3.7123	-9.83548	4.4e-20	9.32e-19	34.8011
ARPC4	0.272311	7.24757	9.83041	4.57e-20	9.67e-19	34.7631
YKT6	0.268725	7.71841	9.82856	4.64e-20	9.8e-19	34.7492
BEX1	-0.768995	5.2847	-9.82389	4.81e-20	1.01e-18	34.7142
IMPDH1	0.210088	6.121	9.82067	4.93e-20	1.04e-18	34.69
ATAD3A	0.230375	6.21295	9.81882	5e-20	1.05e-18	34.6762
MOAP1	-0.321331	7.29207	-9.80894	5.38e-20	1.13e-18	34.6021
CBS	0.527115	5.93346	9.80875	5.39e-20	1.13e-18	34.6007
ZNRD1-AS	-0.283887	5.44572	-9.80822	5.41e-20	1.14e-18	34.5967
MYBL1	-0.481836	6.3183	-9.80795	5.43e-20	1.14e-18	34.5947
KIAA1107	-0.520084	6.84067	-9.80725	5.45e-20	1.14e-18	34.5895
DDX6	-0.230695	9.07038	-9.80699	5.47e-20	1.14e-18	34.5875
PDGFC	-0.271011	6.3488	-9.80652	5.48e-20	1.15e-18	34.584
NCKAP1	0.191804	9.54777	9.80619	5.5e-20	1.15e-18	34.5815
DPH3	0.254585	7.56819	9.80507	5.55e-20	1.16e-18	34.5731
TCOF1	0.171164	5.92122	9.80307	5.63e-20	1.17e-18	34.5581
CX3CR1	-0.537773	4.33042	-9.80249	5.65e-20	1.18e-18	34.5538
TMEM183B	0.242329	7.85619	9.79136	6.15e-20	1.28e-18	34.4704
SHKBP1	0.277339	6.47456	9.79042	6.2e-20	1.29e-18	34.4634
TFPI	0.444464	7.1109	9.78997	6.22e-20	1.29e-18	34.4601
PEX1	-0.280432	7.62679	-9.78941	6.24e-20	1.29e-18	34.4559
IFI44	-0.477743	5.98255	-9.78781	6.32e-20	1.31e-18	34.4439
GAB3	-0.407648	7.56942	-9.78726	6.35e-20	1.31e-18	34.4397
EMP2	0.249712	8.81234	9.78652	6.38e-20	1.32e-18	34.4343
LYPLAL1	-0.435632	6.89495	-9.78465	6.47e-20	1.34e-18	34.4203
PTRH2	0.307724	5.57494	9.7831	6.55e-20	1.35e-18	34.4086
RPLP0	0.277332	10.2365	9.782	6.61e-20	1.36e-18	34.4004
TIMP1	0.809678	9.95654	9.77865	6.78e-20	1.39e-18	34.3753
POLD4	0.25135	7.37091	9.77681	6.87e-20	1.41e-18	34.3616
ZKSCAN1	-0.193584	6.12235	-9.77522	6.95e-20	1.43e-18	34.3497
NACC2	0.269451	7.24191	9.77407	7.01e-20	1.44e-18	34.3411
IPP	-0.418293	7.13354	-9.77193	7.13e-20	1.46e-18	34.3251
C16orf62	-0.200651	7.14302	-9.77156	7.15e-20	1.46e-18	34.3223
SLC5A6	0.363647	5.57763	9.76493	7.52e-20	1.54e-18	34.2727
NHEDC1	-0.244612	3.36653	-9.7618	7.7e-20	1.57e-18	34.2493
LTBP1	-0.299944	9.20952	-9.75672	8e-20	1.63e-18	34.2113
ZNF177	-0.322088	6.01973	-9.75481	8.12e-20	1.66e-18	34.1971
MICALL1	0.208813	5.75028	9.75325	8.21e-20	1.67e-18	34.1855
NIN	-0.261582	7.13827	-9.74617	8.66e-20	1.76e-18	34.1326
COG6	-0.275648	7.55728	-9.74257	8.9e-20	1.81e-18	34.1056
AKAP13	-0.251672	9.6332	-9.73176	9.66e-20	1.96e-18	34.025
PHC3	-0.170517	9.38315	-9.72418	1.02e-19	2.08e-18	33.9684
CDC26	0.264307	7.40379	9.72342	1.03e-19	2.09e-18	33.9627
SIGLEC16	0.404265	4.52588	9.72093	1.05e-19	2.12e-18	33.9442
TMEM150A	0.216644	6.34609	9.71771	1.07e-19	2.17e-18	33.9202
SLC25A27	-0.341891	7.08559	-9.7134	1.11e-19	2.24e-18	33.8881
WLS	-0.292712	8.89803	-9.71101	1.13e-19	2.28e-18	33.8702
RELA	0.204795	6.6382	9.71078	1.13e-19	2.28e-18	33.8685
ZFP14	-0.325263	3.9862	-9.71075	1.13e-19	2.28e-18	33.8683
GRAMD1A	0.272573	6.78597	9.70938	1.14e-19	2.3e-18	33.8581
MLF2	0.170751	9.83677	9.70622	1.17e-19	2.36e-18	33.8346
S100A16	0.342426	7.38577	9.70445	1.19e-19	2.39e-18	33.8213
ING4	-0.26248	7.05456	-9.70396	1.19e-19	2.39e-18	33.8177
DERL1	0.29829	9.39989	9.7039	1.19e-19	2.39e-18	33.8173
KIAA1539	0.250884	6.62041	9.70008	1.23e-19	2.46e-18	33.7888
MIR99A	-0.568966	5.46092	-9.6992	1.24e-19	2.47e-18	33.7822
TMEM93	0.256343	6.01676	9.69815	1.25e-19	2.49e-18	33.7744
MCRS1	0.244277	7.79146	9.69599	1.27e-19	2.53e-18	33.7583
PKD2	-0.265163	7.36913	-9.6957	1.27e-19	2.53e-18	33.7562
ECT2	0.333708	4.93316	9.69558	1.27e-19	2.53e-18	33.7553
MDK	-0.320395	5.20923	-9.69457	1.28e-19	2.55e-18	33.7477
ABHD5	0.400318	8.63154	9.69196	1.3e-19	2.6e-18	33.7283
LTBP2	-0.838134	8.11854	-9.68296	1.4e-19	2.78e-18	33.6613
NAAA	-0.344358	7.00984	-9.68285	1.4e-19	2.78e-18	33.6605
F8	0.466817	8.94491	9.68195	1.41e-19	2.79e-18	33.6538
SCAMP5	-0.344438	5.10457	-9.68014	1.43e-19	2.83e-18	33.6404
UBE2H	-0.300188	9.15801	-9.6785	1.44e-19	2.86e-18	33.6281
KLRD1	-0.407866	3.89776	-9.67757	1.45e-19	2.88e-18	33.6212
BBS10	-0.278692	6.53057	-9.66704	1.57e-19	3.11e-18	33.5429
EHHADH	-0.45906	6.04409	-9.66613	1.59e-19	3.13e-18	33.5361
GBGT1	0.298469	5.69692	9.66601	1.59e-19	3.13e-18	33.5353
ATP8A1	-0.438926	7.41037	-9.66401	1.61e-19	3.17e-18	33.5204
H1F0	0.385571	8.59128	9.66248	1.63e-19	3.21e-18	33.509
CBFA2T2	-0.226656	5.7113	-9.6579	1.69e-19	3.32e-18	33.475
C21orf91	-0.339745	5.80271	-9.65603	1.71e-19	3.36e-18	33.461
SEPHS2	0.188379	6.36212	9.65449	1.73e-19	3.4e-18	33.4496
POLE3	0.214103	6.76567	9.65241	1.76e-19	3.45e-18	33.4341
GALNTL2	0.898809	6.1393	9.6519	1.76e-19	3.46e-18	33.4304
MANEA	0.332136	7.01805	9.64806	1.82e-19	3.55e-18	33.4019
TMEM111	0.161199	6.58934	9.64251	1.89e-19	3.7e-18	33.3606
HMCN1	-0.540864	6.07706	-9.64097	1.92e-19	3.74e-18	33.3492
SNAPC2	0.214929	5.85009	9.64047	1.92e-19	3.75e-18	33.3455
TSPYL2	0.458422	7.36911	9.63948	1.94e-19	3.78e-18	33.3382
NPC1	0.396193	7.05093	9.63852	1.95e-19	3.8e-18	33.331
C2orf64	-0.265167	6.43559	-9.63753	1.97e-19	3.83e-18	33.3237
CTDSP1	0.161187	7.70358	9.63553	2e-19	3.88e-18	33.3088
RAB5C	0.270455	9.72824	9.63205	2.05e-19	3.98e-18	33.283
FBLIM1	0.220065	6.14019	9.63066	2.07e-19	4.02e-18	33.2727
SAMD12	-0.589867	6.30063	-9.62329	2.19e-19	4.24e-18	33.218
FLAD1	0.174163	5.8582	9.62253	2.2e-19	4.26e-18	33.2123
GPR116	0.306613	7.76885	9.61155	2.39e-19	4.62e-18	33.131
ITGA3	0.474427	6.66272	9.60925	2.43e-19	4.7e-18	33.1139
CRY2	-0.317874	7.92007	-9.60914	2.43e-19	4.7e-18	33.1131
DKFZP686I15217	-0.224628	5.35795	-9.60716	2.47e-19	4.76e-18	33.0984
PTPN21	-0.296975	8.17647	-9.60663	2.48e-19	4.78e-18	33.0945
DSC1	-0.993351	6.59861	-9.60413	2.53e-19	4.87e-18	33.0759
PSIP1	-0.252713	6.38875	-9.60041	2.6e-19	5e-18	33.0484
MBD5	-0.231233	7.1321	-9.60029	2.6e-19	5e-18	33.0475
ZNF253	-0.201998	7.90622	-9.59669	2.67e-19	5.13e-18	33.0209
GNB2	0.195657	7.73747	9.59212	2.77e-19	5.3e-18	32.987
PI15	0.980524	3.75598	9.59101	2.79e-19	5.34e-18	32.9788
CLEC16A	0.206083	8.15436	9.5884	2.84e-19	5.44e-18	32.9595
TK2	-0.264941	6.73883	-9.58706	2.87e-19	5.49e-18	32.9495
EPN2	0.268753	7.41007	9.58623	2.89e-19	5.52e-18	32.9434
BTN3A2	-0.45981	5.50888	-9.58184	2.99e-19	5.7e-18	32.9109
LASS2	0.217093	8.72506	9.58082	3.01e-19	5.74e-18	32.9034
RPN1	0.281023	8.55872	9.57624	3.12e-19	5.93e-18	32.8695
EIF5AL1	0.278296	9.61908	9.57624	3.12e-19	5.93e-18	32.8695
C13orf33	0.833412	6.86683	9.57416	3.16e-19	6.02e-18	32.8541
DST	-0.232537	10.0051	-9.57093	3.24e-19	6.16e-18	32.8302
ZNF738	-0.275528	5.79086	-9.57025	3.26e-19	6.18e-18	32.8252
C11orf80	-0.418623	4.91613	-9.56873	3.3e-19	6.25e-18	32.814
PROM1	-0.789807	6.18686	-9.56789	3.32e-19	6.28e-18	32.8077
HERC4	-0.241912	7.40942	-9.56475	3.4e-19	6.43e-18	32.7845
CPEB3	-0.336264	6.51914	-9.55806	3.57e-19	6.75e-18	32.7351
TRANK1	-0.370312	5.08976	-9.55732	3.59e-19	6.78e-18	32.7296
SNCAIP	-0.315549	4.63294	-9.55475	3.66e-19	6.91e-18	32.7106
NAP1L2	-0.521049	5.0266	-9.53995	4.09e-19	7.71e-18	32.6013
GSTA4	-0.311551	6.75125	-9.53833	4.14e-19	7.8e-18	32.5893
NICN1	-0.270401	6.66555	-9.53699	4.18e-19	7.87e-18	32.5795
ARHGEF9	-0.330926	8.65797	-9.53462	4.25e-19	8e-18	32.5619
MRPS12	0.335353	6.17167	9.5333	4.3e-19	8.07e-18	32.5522
EIF2C2	0.337011	7.76951	9.53196	4.34e-19	8.15e-18	32.5424
BICD1	-0.327198	6.6422	-9.53129	4.36e-19	8.18e-18	32.5374
ZRANB3	-0.239391	4.94423	-9.53017	4.4e-19	8.24e-18	32.5292
UXT	0.181688	8.71701	9.52898	4.44e-19	8.31e-18	32.5203
GPR174	-0.449542	3.53362	-9.52711	4.5e-19	8.42e-18	32.5066
HMBS	0.329711	7.00359	9.52334	4.63e-19	8.65e-18	32.4787
ODZ3	-0.380543	5.65079	-9.51796	4.82e-19	8.99e-18	32.4391
FMOD	-0.894958	6.87307	-9.5175	4.84e-19	9.02e-18	32.4357
ALDH5A1	-0.422749	6.75508	-9.51669	4.86e-19	9.06e-18	32.4298
POLR3H	0.214279	6.18871	9.50972	5.12e-19	9.54e-18	32.3783
GRK6	0.201458	6.09353	9.50879	5.16e-19	9.6e-18	32.3715
IL34	-0.3202	6.173	-9.50655	5.25e-19	9.75e-18	32.355
SAT1	0.51224	9.13026	9.50075	5.48e-19	1.02e-17	32.3123
GFOD1	0.283115	6.93404	9.49713	5.63e-19	1.04e-17	32.2856
STRAP	0.201609	8.17118	9.49603	5.68e-19	1.05e-17	32.2775
TMEM147	0.208299	9.50134	9.49516	5.71e-19	1.06e-17	32.2711
ATP6AP1L	-0.298793	5.91367	-9.49472	5.73e-19	1.06e-17	32.2679
C20orf54	0.362523	5.36216	9.49064	5.91e-19	1.09e-17	32.2378
CTSC	0.774363	7.34852	9.4897	5.95e-19	1.1e-17	32.2309
PTGFRN	-0.397178	8.70853	-9.48955	5.96e-19	1.1e-17	32.2298
CTDNEP1	0.20908	7.43901	9.48759	6.05e-19	1.11e-17	32.2153
SLFN13	-0.335498	4.70476	-9.47997	6.4e-19	1.18e-17	32.1593
CSAD	-0.331954	6.39187	-9.47639	6.57e-19	1.21e-17	32.133
RPS2	0.260702	10.1017	9.4732	6.73e-19	1.24e-17	32.1095
PRKCE	0.232512	6.79175	9.47192	6.79e-19	1.25e-17	32.1001
BEST1	0.422263	5.16684	9.46915	6.94e-19	1.27e-17	32.0798
ISCU	-0.266101	10.2082	-9.46718	7.04e-19	1.29e-17	32.0653
CLASP2	-0.264652	8.8312	-9.46681	7.06e-19	1.29e-17	32.0626
DYRK1B	-0.319243	7.06894	-9.46626	7.09e-19	1.3e-17	32.0585
MAD2L2	0.196875	6.45377	9.46218	7.31e-19	1.34e-17	32.0285
MAP1LC3B2	0.267194	10.0861	9.46079	7.38e-19	1.35e-17	32.0183
CD14	0.80882	8.07105	9.4593	7.46e-19	1.36e-17	32.0074
CREB3L1	0.293337	6.72756	9.45543	7.68e-19	1.4e-17	31.9789
FGGY	-0.320546	6.21919	-9.45138	7.92e-19	1.44e-17	31.9492
BTN3A3	-0.367787	6.14754	-9.44783	8.13e-19	1.48e-17	31.9231
ZDHHC18	0.249222	6.95399	9.44568	8.26e-19	1.5e-17	31.9073
ATAD3B	0.193361	5.92673	9.44378	8.38e-19	1.52e-17	31.8934
APCDD1L	-0.238605	5.10496	-9.44293	8.43e-19	1.53e-17	31.8871
IMPACT	-0.261707	7.3178	-9.4416	8.51e-19	1.54e-17	31.8774
NUTF2	0.208512	9.16936	9.43893	8.69e-19	1.57e-17	31.8578
TSPAN13	0.377908	7.02697	9.43558	8.9e-19	1.61e-17	31.8332
TMEM53	0.273981	6.90964	9.43268	9.1e-19	1.65e-17	31.8119
PNPLA6	0.221819	5.88627	9.43062	9.24e-19	1.67e-17	31.7968
C17orf70	0.183873	6.30342	9.42695	9.5e-19	1.71e-17	31.7699
FRMD4B	-0.485145	7.58254	-9.42606	9.56e-19	1.72e-17	31.7633
MXRA8	-0.382203	7.92973	-9.4255	9.6e-19	1.73e-17	31.7593
THSD1P1	-0.297868	4.88594	-9.42529	9.61e-19	1.73e-17	31.7577
SERTAD3	0.317717	5.1482	9.42341	9.75e-19	1.75e-17	31.7439
KCTD7	-0.262814	6.73079	-9.42173	9.87e-19	1.77e-17	31.7316
PTH1R	0.331206	5.94599	9.41929	1.01e-18	1.8e-17	31.7137
ZNF501	-0.288177	5.14781	-9.41753	1.02e-18	1.83e-17	31.7008
CENPC1	-0.263316	6.73499	-9.41539	1.03e-18	1.85e-17	31.6851
ZNF44	-0.229288	5.89856	-9.41432	1.04e-18	1.87e-17	31.6773
UBE2J1	0.28731	7.79825	9.40969	1.08e-18	1.93e-17	31.6434
EMP3	0.456436	7.81079	9.4091	1.08e-18	1.94e-17	31.639
SERPINE1	1.49734	6.96835	9.40519	1.12e-18	1.99e-17	31.6104
ADAM9	0.227081	9.47027	9.40518	1.12e-18	1.99e-17	31.6104
FAM20C	0.311272	7.26496	9.40417	1.12e-18	2e-17	31.6029
SRF	0.245012	8.63805	9.40254	1.14e-18	2.03e-17	31.591
AZIN1	-0.34943	8.01277	-9.40147	1.15e-18	2.04e-17	31.5832
ELOVL1	0.277825	7.90543	9.40005	1.16e-18	2.06e-17	31.5728
ATPIF1	-0.327364	7.1347	-9.38969	1.25e-18	2.22e-17	31.4969
EFCAB6	-0.242409	4.20772	-9.38381	1.31e-18	2.32e-17	31.4539
CARNS1	-0.26325	5.73588	-9.37866	1.36e-18	2.41e-17	31.4163
SLC16A7	-0.414263	9.89875	-9.37779	1.37e-18	2.42e-17	31.4099
FAM13A	-0.328237	6.72167	-9.37602	1.39e-18	2.45e-17	31.3969
DDX21	0.406608	6.93861	9.36928	1.46e-18	2.58e-17	31.3477
SERPINI1	-0.415982	4.90661	-9.36602	1.49e-18	2.64e-17	31.3239
TMEM14A	-0.330707	6.20854	-9.35845	1.58e-18	2.79e-17	31.2686
KLF13	0.233704	7.38014	9.35696	1.6e-18	2.82e-17	31.2577
FAM188A	-0.196115	6.57828	-9.35599	1.61e-18	2.83e-17	31.2506
CD63	0.288206	8.87466	9.35538	1.61e-18	2.84e-17	31.2461
NIPA2	0.301689	7.10546	9.35382	1.63e-18	2.87e-17	31.2348
ZBTB20	-0.207713	8.85626	-9.35281	1.65e-18	2.89e-17	31.2274
PARP8	-0.348371	5.8614	-9.34528	1.74e-18	3.06e-17	31.1724
PRKRA	0.17161	8.04438	9.34412	1.75e-18	3.08e-17	31.164
ICAM2	0.306556	7.96262	9.34396	1.76e-18	3.08e-17	31.1628
CCNG2	-0.349602	6.07052	-9.34387	1.76e-18	3.08e-17	31.1621
C16orf58	-0.206775	6.56517	-9.34343	1.76e-18	3.09e-17	31.1589
ACADSB	-0.387511	7.9693	-9.34301	1.77e-18	3.09e-17	31.1559
CACNA1H	0.327448	5.59463	9.34104	1.8e-18	3.14e-17	31.1414
TLR3	-0.397468	6.58088	-9.3374	1.84e-18	3.22e-17	31.1149
IMPA2	0.340056	5.99811	9.33648	1.86e-18	3.24e-17	31.1082
PPIL4	-0.201267	6.84123	-9.336	1.86e-18	3.25e-17	31.1047
MGEA5	-0.26342	8.52275	-9.33229	1.92e-18	3.34e-17	31.0777
AKT1S1	0.180282	6.60025	9.33037	1.94e-18	3.38e-17	31.0636
MARCKS	-0.317756	6.83712	-9.32996	1.95e-18	3.39e-17	31.0607
EIF3B	0.261491	7.52133	9.32788	1.98e-18	3.44e-17	31.0455
HCFC1	0.188682	7.75729	9.32769	1.98e-18	3.44e-17	31.0441
TMCC1	-0.186215	7.41107	-9.32542	2.02e-18	3.49e-17	31.0276
LDHA	0.346833	10.6238	9.32453	2.03e-18	3.51e-17	31.0211
FAM59A	0.281831	7.33929	9.32434	2.03e-18	3.52e-17	31.0197
STX2	0.332367	7.54633	9.3228	2.05e-18	3.55e-17	31.0085
DIP2B	-0.174874	7.06391	-9.32148	2.07e-18	3.59e-17	30.9989
TMEM214	0.225169	7.65264	9.3208	2.09e-18	3.6e-17	30.9939
B4GALT5	0.253279	9.25352	9.32068	2.09e-18	3.6e-17	30.993
CHRAC1	0.230752	7.22882	9.31993	2.1e-18	3.62e-17	30.9875
ANKRD27	0.188712	6.91017	9.31774	2.13e-18	3.67e-17	30.9716
P2RX5	0.66327	6.48018	9.31531	2.17e-18	3.74e-17	30.9539
ELF2	0.182526	7.07647	9.31392	2.19e-18	3.77e-17	30.9438
C9orf123	-0.20733	9.21766	-9.31226	2.22e-18	3.82e-17	30.9317
PIGA	0.356155	5.0336	9.31064	2.25e-18	3.86e-17	30.9199
TNKS	-0.186559	7.67741	-9.30841	2.28e-18	3.92e-17	30.9037
ATXN1	-0.202048	7.47143	-9.30494	2.34e-18	4.02e-17	30.8784
MED12	-0.178011	7.3708	-9.30179	2.4e-18	4.11e-17	30.8555
ZNF273	-0.219883	5.59136	-9.3006	2.42e-18	4.14e-17	30.8468
ENPP4	0.244037	5.92595	9.29923	2.45e-18	4.18e-17	30.8368
OAS1	-0.492908	6.028	-9.29912	2.45e-18	4.18e-17	30.836
EHD1	0.203978	6.30813	9.2989	2.45e-18	4.18e-17	30.8344
NPHP3	-0.23815	6.93835	-9.29533	2.52e-18	4.29e-17	30.8084
KIAA1377	-0.375484	4.99105	-9.29342	2.55e-18	4.35e-17	30.7945
PPP1CA	0.203107	8.53247	9.28993	2.62e-18	4.46e-17	30.7691
KIAA1109	-0.200356	8.26147	-9.28922	2.63e-18	4.48e-17	30.764
EIF2AK2	-0.254958	7.51887	-9.28899	2.64e-18	4.48e-17	30.7623
MT1A	0.864139	7.85884	9.28777	2.66e-18	4.52e-17	30.7535
ECD	-0.156208	8.63531	-9.28515	2.71e-18	4.6e-17	30.7344
KLHL26	0.198101	5.55475	9.28428	2.73e-18	4.63e-17	30.728
SLC22A5	0.507347	7.10036	9.28306	2.75e-18	4.66e-17	30.7192
LARP1B	0.210525	6.09055	9.27703	2.88e-18	4.87e-17	30.6754
AKAP8	0.263242	7.04777	9.27494	2.92e-18	4.94e-17	30.6602
AKR7A2	-0.206018	7.49653	-9.26726	3.09e-18	5.23e-17	30.6044
PEX3	-0.261613	6.68344	-9.26425	3.16e-18	5.34e-17	30.5825
SGCE	-0.324365	8.19013	-9.26045	3.25e-18	5.49e-17	30.5549
COL4A3BP	-0.206868	7.58699	-9.26016	3.26e-18	5.49e-17	30.5528
SIPA1	0.186297	6.06861	9.2578	3.32e-18	5.59e-17	30.5357
DAG1	0.246884	8.752	9.2574	3.33e-18	5.6e-17	30.5328
ZNF462	-0.257028	8.78794	-9.25682	3.34e-18	5.62e-17	30.5286
ZBTB4	-0.234168	7.77582	-9.25612	3.36e-18	5.64e-17	30.5235
FADS3	0.454709	8.43913	9.25274	3.44e-18	5.78e-17	30.499
C9orf171	0.315283	4.28165	9.25252	3.45e-18	5.78e-17	30.4974
DOT1L	0.358928	6.25712	9.25207	3.46e-18	5.8e-17	30.4941
TMEM62	0.214942	7.13793	9.24996	3.52e-18	5.88e-17	30.4788
TNXB	-0.371637	7.52026	-9.24947	3.53e-18	5.9e-17	30.4752
STEAP4	0.582882	8.36271	9.24937	3.53e-18	5.9e-17	30.4745
KPNA5	-0.279895	5.89942	-9.24773	3.57e-18	5.97e-17	30.4626
AP1B1	0.227086	6.98553	9.24759	3.58e-18	5.97e-17	30.4616
SLC41A3	0.188232	7.50857	9.24485	3.65e-18	6.08e-17	30.4417
PPP1R3C	-0.524329	9.61834	-9.24478	3.65e-18	6.08e-17	30.4412
ZNF622	0.355416	6.80102	9.24304	3.7e-18	6.16e-17	30.4286
LRCH4	0.176093	5.93611	9.24034	3.77e-18	6.27e-17	30.409
SPTBN1	-0.188311	10.7866	-9.23485	3.93e-18	6.53e-17	30.3692
PRDX1	0.22341	9.53682	9.23173	4.02e-18	6.67e-17	30.3466
PRIMA1	0.313234	5.1938	9.22934	4.09e-18	6.79e-17	30.3293
SKA2	-0.275404	8.13974	-9.22346	4.27e-18	7.08e-17	30.2867
ASRGL1	0.304871	4.76227	9.21903	4.41e-18	7.31e-17	30.2546
UBAP1	0.188929	7.43328	9.21102	4.68e-18	7.74e-17	30.1966
ZBTB7A	0.172722	6.73248	9.20914	4.74e-18	7.84e-17	30.183
INMT	-0.518216	7.9715	-9.20858	4.76e-18	7.87e-17	30.1789
SLC2A8	0.213478	6.78181	9.2041	4.92e-18	8.13e-17	30.1466
STRN4	0.176823	7.5306	9.20076	5.05e-18	8.32e-17	30.1224
PRAF2	0.290576	6.96186	9.19981	5.08e-18	8.37e-17	30.1155
COX15	-0.279345	7.61362	-9.19887	5.12e-18	8.42e-17	30.1087
LAMA5	0.252064	6.64728	9.19798	5.15e-18	8.47e-17	30.1022
THBS4	-0.824252	8.09726	-9.1952	5.26e-18	8.64e-17	30.0822
RIMKLB	-0.276248	6.60884	-9.18902	5.5e-18	9.03e-17	30.0374
ARMC8	0.295525	7.67916	9.18813	5.53e-18	9.08e-17	30.0311
EFTUD2	0.18773	8.34423	9.18778	5.55e-18	9.1e-17	30.0285
SLC26A2	0.499248	5.71243	9.18725	5.57e-18	9.13e-17	30.0247
SH3RF3	0.26587	6.91418	9.18624	5.61e-18	9.19e-17	30.0174
NECAB1	-0.321036	4.475	-9.18555	5.64e-18	9.23e-17	30.0124
TBCK	-0.233241	7.70674	-9.18443	5.69e-18	9.3e-17	30.0043
COX4NB	0.224379	6.1889	9.18405	5.7e-18	9.32e-17	30.0015
PNP	0.68665	5.98997	9.18299	5.75e-18	9.38e-17	29.9939
ACAD8	-0.248651	7.702	-9.18224	5.78e-18	9.42e-17	29.9885
NLGN2	0.226681	5.18038	9.18219	5.78e-18	9.42e-17	29.9881
DGAT1	0.22708	7.44463	9.17975	5.89e-18	9.58e-17	29.9705
BAP1	0.184141	7.76139	9.17814	5.96e-18	9.69e-17	29.9588
F13A1	0.785825	9.10149	9.17776	5.97e-18	9.71e-17	29.9562
POGLUT1	0.537057	5.34632	9.17578	6.06e-18	9.84e-17	29.9418
FOXK2	0.213334	6.28843	9.17543	6.07e-18	9.86e-17	29.9393
KIAA0922	-0.325327	7.05003	-9.17079	6.29e-18	1.02e-16	29.9058
NBEAL2	0.273736	6.07153	9.16937	6.35e-18	1.03e-16	29.8955
MTRR	0.227932	8.49492	9.16707	6.46e-18	1.05e-16	29.8789
APP	-0.14089	10.7562	-9.16627	6.5e-18	1.05e-16	29.8732
RDH10	0.424291	7.38302	9.16095	6.75e-18	1.09e-16	29.8347
ANKRD36	-0.440384	5.77068	-9.16075	6.76e-18	1.09e-16	29.8333
TRPC1	-0.316466	7.62609	-9.15958	6.82e-18	1.1e-16	29.8249
PLCD3	0.31809	7.55798	9.15563	7.02e-18	1.13e-16	29.7964
HBB	-1.55513	7.68303	-9.1537	7.12e-18	1.15e-16	29.7825
PAPSS2	0.478843	7.51769	9.15317	7.15e-18	1.15e-16	29.7786
FZD1	-0.307381	6.16925	-9.1529	7.16e-18	1.15e-16	29.7767
GBP4	-0.510916	6.12747	-9.15177	7.22e-18	1.16e-16	29.7686
TAPBPL	-0.37452	7.12174	-9.1474	7.46e-18	1.2e-16	29.737
LCN12	-0.248817	5.42856	-9.14691	7.49e-18	1.2e-16	29.7335
SLC17A9	0.23995	5.1083	9.14678	7.49e-18	1.2e-16	29.7326
JMJD6	0.303172	7.26155	9.14659	7.5e-18	1.2e-16	29.7312
SLC25A39	0.229969	7.58195	9.14535	7.57e-18	1.21e-16	29.7223
JAM2	-0.365368	8.67293	-9.14404	7.64e-18	1.22e-16	29.7128
RTTN	-0.210518	6.23332	-9.14131	7.8e-18	1.25e-16	29.6931
TLR2	0.676459	5.15674	9.14048	7.85e-18	1.25e-16	29.6871
C12orf26	-0.274397	6.52297	-9.13743	8.02e-18	1.28e-16	29.6652
EXOC6B	-0.305331	9.84678	-9.1317	8.36e-18	1.33e-16	29.6239
C1orf31	0.29109	6.34887	9.12685	8.67e-18	1.38e-16	29.589
EVC	-0.296866	5.9532	-9.12673	8.67e-18	1.38e-16	29.5881
GDAP1	-0.274903	5.44296	-9.12552	8.75e-18	1.39e-16	29.5794
KIF3A	-0.300837	6.00155	-9.12455	8.81e-18	1.4e-16	29.5724
CLPTM1	0.172361	9.16401	9.1239	8.85e-18	1.41e-16	29.5678
SH3GL1	0.271444	6.47039	9.12351	8.88e-18	1.41e-16	29.5649
SLC7A8	0.550058	7.67506	9.12191	8.98e-18	1.42e-16	29.5534
LDOC1L	0.204559	6.68363	9.11471	9.47e-18	1.5e-16	29.5016
VPS45	-0.263009	9.30243	-9.11365	9.54e-18	1.51e-16	29.494
LUC7L3	-0.218921	7.36528	-9.11296	9.59e-18	1.52e-16	29.489
NT5DC3	0.492194	5.46882	9.11014	9.79e-18	1.55e-16	29.4687
ECE1	0.225807	8.61806	9.10891	9.88e-18	1.56e-16	29.4599
CEBPG	0.291516	6.57729	9.10745	9.98e-18	1.58e-16	29.4494
CHD6	-0.235066	7.71016	-9.10659	1e-17	1.58e-16	29.4432
FAM164A	-0.293978	7.016	-9.10607	1.01e-17	1.59e-16	29.4395
DCAF12	0.202411	7.42203	9.10403	1.02e-17	1.61e-16	29.4248
GOLGA6L9	-0.189687	6.95749	-9.103	1.03e-17	1.62e-16	29.4174
GTPBP6	0.22853	5.75958	9.10173	1.04e-17	1.64e-16	29.4083
NUBPL	-0.31077	7.18323	-9.1009	1.05e-17	1.65e-16	29.4023
KCNIP3	0.30285	6.55948	9.10049	1.05e-17	1.65e-16	29.3994
HN1	0.291064	5.4298	9.09984	1.06e-17	1.66e-16	29.3947
GAS2L1	0.240225	6.00077	9.09476	1.1e-17	1.72e-16	29.3581
CREB3	0.234895	7.1629	9.09138	1.12e-17	1.76e-16	29.3339
RCBTB2	-0.244242	6.61096	-9.08511	1.18e-17	1.84e-16	29.2888
TEAD3	0.257003	7.5123	9.07777	1.24e-17	1.94e-16	29.2361
TNNT1	-0.584439	7.27817	-9.07642	1.25e-17	1.96e-16	29.2264
AHCTF1	0.199231	7.37113	9.07394	1.27e-17	1.99e-16	29.2087
CPXM2	-0.602311	5.30739	-9.07355	1.28e-17	1.99e-16	29.2059
PITPNM2	0.266626	5.57311	9.07224	1.29e-17	2.01e-16	29.1965
FXYD1	-0.325172	9.47833	-9.06936	1.32e-17	2.05e-16	29.1758
GPR52	-0.466945	7.66275	-9.06584	1.35e-17	2.1e-16	29.1506
ZNF682	0.361711	6.21256	9.06498	1.36e-17	2.12e-16	29.1444
ZNF676	-0.594697	6.22629	-9.06472	1.36e-17	2.12e-16	29.1425
SAMD1	0.185403	5.60652	9.06146	1.4e-17	2.17e-16	29.1192
MOCS1	0.253516	6.65842	9.06139	1.4e-17	2.17e-16	29.1187
KIT	-0.506009	5.197	-9.0604	1.41e-17	2.18e-16	29.1115
HIST1H1E	0.323791	10.7654	9.05929	1.42e-17	2.2e-16	29.1036
ZFP82	-0.233755	5.28396	-9.05906	1.42e-17	2.2e-16	29.102
LRRC32	0.420811	7.47366	9.05832	1.43e-17	2.21e-16	29.0967
SNF8	0.168615	7.24751	9.05753	1.44e-17	2.22e-16	29.091
PPM1D	0.194748	6.57194	9.05525	1.46e-17	2.26e-16	29.0747
PFDN6	0.24227	7.23567	9.05362	1.48e-17	2.28e-16	29.063
CHMP5	-0.278899	7.5802	-9.05352	1.48e-17	2.28e-16	29.0623
EIF4A1	0.35518	8.74903	9.05031	1.51e-17	2.33e-16	29.0392
MYO10	-0.392404	6.00512	-9.05006	1.52e-17	2.34e-16	29.0374
CTF1	-0.247775	6.48746	-9.04967	1.52e-17	2.34e-16	29.0347
CHRDL2	0.812249	4.9693	9.04902	1.53e-17	2.35e-16	29.03
HIST2H2AA3	0.27344	7.01606	9.04758	1.54e-17	2.37e-16	29.0197
PARD3B	-0.262227	5.77255	-9.04542	1.57e-17	2.41e-16	29.0042
JOSD2	0.19543	5.53848	9.04456	1.58e-17	2.42e-16	28.9981
IL1R1	0.601813	7.51509	9.04382	1.59e-17	2.43e-16	28.9928
RUFY2	-0.188729	6.37615	-9.04245	1.6e-17	2.46e-16	28.9829
ZNF596	-0.209692	3.41919	-9.04201	1.61e-17	2.46e-16	28.9798
CLPTM1L	0.26204	6.99136	9.04094	1.62e-17	2.48e-16	28.9721
P2RX6	-0.305748	4.3274	-9.03752	1.66e-17	2.54e-16	28.9476
RNF220	0.154715	7.12355	9.03601	1.68e-17	2.56e-16	28.9369
RXRG	-0.596734	5.1853	-9.032	1.73e-17	2.64e-16	28.9081
ZNF704	-0.36425	7.60137	-9.03061	1.75e-17	2.66e-16	28.8982
CCDC147	-0.380467	5.17635	-9.02592	1.81e-17	2.75e-16	28.8646
FAM149B1	-0.258564	6.63105	-9.02398	1.83e-17	2.79e-16	28.8508
RGNEF	-0.302815	4.88869	-9.02161	1.86e-17	2.84e-16	28.8338
G6PD	0.39981	6.17569	9.02103	1.87e-17	2.85e-16	28.8297
HSF1	0.168912	7.52681	9.01823	1.91e-17	2.9e-16	28.8096
GSDMB	-0.308428	4.05026	-9.01492	1.96e-17	2.97e-16	28.786
CHMP4B	0.197406	8.25981	9.01119	2.01e-17	3.05e-16	28.7594
SORBS2	-0.381114	9.27198	-9.01038	2.02e-17	3.07e-16	28.7535
DUSP16	-0.218033	6.81107	-9.00845	2.05e-17	3.11e-16	28.7397
METTL14	-0.188811	7.41823	-9.00485	2.11e-17	3.19e-16	28.7141
AK5	-0.37164	3.59673	-9.00285	2.14e-17	3.23e-16	28.6997
KIAA2026	0.173753	9.34567	8.99868	2.2e-17	3.33e-16	28.67
WDR78	-0.225235	3.94833	-8.99257	2.3e-17	3.48e-16	28.6263
SLC31A1	0.365251	8.94428	8.99157	2.32e-17	3.5e-16	28.6192
NAGA	0.266089	6.43053	8.98975	2.35e-17	3.54e-16	28.6062
KIAA0427	0.32524	7.05795	8.98674	2.4e-17	3.62e-16	28.5847
ZDHHC12	0.235696	5.9528	8.98188	2.49e-17	3.74e-16	28.5501
NRSN2	0.256103	6.45345	8.98043	2.51e-17	3.78e-16	28.5397
C1QB	0.707716	7.93373	8.97954	2.53e-17	3.8e-16	28.5334
ZNF717	-0.308938	7.44654	-8.97942	2.53e-17	3.8e-16	28.5325
RABGGTA	0.22138	6.39005	8.9763	2.59e-17	3.89e-16	28.5102
ZNF808	-0.253666	8.34554	-8.97006	2.71e-17	4.06e-16	28.4658
MED14	-0.178357	8.75683	-8.96958	2.72e-17	4.07e-16	28.4624
PNRC2	-0.198764	9.51705	-8.96958	2.72e-17	4.07e-16	28.4624
ADCK3	0.471932	9.03581	8.96774	2.75e-17	4.12e-16	28.4493
SLC37A4	0.222906	5.60163	8.96554	2.8e-17	4.19e-16	28.4336
HMG20B	0.1683	7.16103	8.9617	2.88e-17	4.3e-16	28.4063
ZNF625	-0.182129	5.4595	-8.96063	2.9e-17	4.33e-16	28.3986
PIP5K1C	0.191533	7.54615	8.95801	2.95e-17	4.41e-16	28.3799
NOP16	0.350806	5.72676	8.95791	2.96e-17	4.41e-16	28.3792
NSMAF	0.172204	7.73275	8.95651	2.99e-17	4.45e-16	28.3693
CHPT1	0.212369	10.4108	8.95644	2.99e-17	4.45e-16	28.3687
KIAA1755	-0.271785	4.57917	-8.95628	2.99e-17	4.45e-16	28.3676
ZNF138	-0.276163	6.52619	-8.95409	3.04e-17	4.52e-16	28.352
PHF23	0.229923	5.27254	8.95226	3.08e-17	4.58e-16	28.339
SPATA18	-0.324497	5.01426	-8.94566	3.23e-17	4.8e-16	28.2921
ZNF626	-0.220074	7.61383	-8.9455	3.23e-17	4.8e-16	28.2909
ELL2	0.514364	7.79593	8.94506	3.24e-17	4.81e-16	28.2877
SCGN	0.597297	3.61657	8.94323	3.29e-17	4.87e-16	28.2748
POLD2	0.236764	7.81942	8.94314	3.29e-17	4.87e-16	28.2741
SAP30L	0.195835	6.74468	8.94241	3.31e-17	4.89e-16	28.2689
NOL6	0.262103	5.68301	8.93859	3.4e-17	5.03e-16	28.2418
GPAT2	0.289725	5.69059	8.93107	3.59e-17	5.3e-16	28.1882
ANKRA2	-0.277972	5.35453	-8.93013	3.61e-17	5.33e-16	28.1816
VGLL4	-0.162298	6.06517	-8.92948	3.63e-17	5.36e-16	28.1769
AKIRIN1	0.192778	7.85667	8.92842	3.66e-17	5.39e-16	28.1694
TARBP1	-0.260611	5.94155	-8.92605	3.72e-17	5.48e-16	28.1526
NHSL1	-0.357279	7.55471	-8.92509	3.75e-17	5.52e-16	28.1458
KAZALD1	-0.244765	5.29653	-8.92127	3.85e-17	5.67e-16	28.1186
DMPK	0.306581	8.50651	8.9185	3.93e-17	5.78e-16	28.0989
DBP	-0.368155	6.1815	-8.91645	3.99e-17	5.86e-16	28.0843
OAS3	-0.400301	5.91823	-8.91297	4.09e-17	6e-16	28.0597
NCKAP5	-0.436313	6.4991	-8.91219	4.11e-17	6.03e-16	28.0541
CC2D1B	0.164931	6.50798	8.90971	4.19e-17	6.13e-16	28.0365
SLC39A14	0.366692	9.03434	8.90965	4.19e-17	6.13e-16	28.0361
CLIC1	0.376242	8.02045	8.90773	4.25e-17	6.21e-16	28.0225
TTC5	-0.183105	5.16481	-8.90359	4.38e-17	6.4e-16	27.9931
PCDHB5	-0.534171	6.79547	-8.9026	4.41e-17	6.44e-16	27.9861
VPS41	-0.195336	7.22598	-8.90163	4.44e-17	6.48e-16	27.9792
MLLT10	-0.186609	7.74756	-8.90101	4.46e-17	6.5e-16	27.9747
SETD8	0.155113	7.30927	8.89993	4.49e-17	6.55e-16	27.9671
TM2D3	0.203458	7.24164	8.89769	4.56e-17	6.65e-16	27.9512
PFN4	-0.235821	4.71275	-8.89684	4.59e-17	6.69e-16	27.9452
TMEM8A	0.242436	7.27118	8.89654	4.6e-17	6.7e-16	27.9431
DNMT1	0.195994	6.63141	8.89301	4.72e-17	6.86e-16	27.9181
RHOBTB1	-0.394116	6.99775	-8.89025	4.82e-17	7e-16	27.8985
GPR124	-0.349226	6.85198	-8.88943	4.84e-17	7.03e-16	27.8926
BEND5	-0.204121	4.47956	-8.88915	4.85e-17	7.04e-16	27.8907
POLG	0.178327	6.12337	8.8887	4.87e-17	7.06e-16	27.8875
MRPL3	0.242538	8.07634	8.88864	4.87e-17	7.06e-16	27.887
SMTNL2	0.343474	6.42936	8.88851	4.88e-17	7.06e-16	27.8862
STON2	-0.280371	4.27362	-8.88774	4.9e-17	7.09e-16	27.8807
ARPC1B	0.429528	8.06481	8.88552	4.98e-17	7.2e-16	27.865
FRMPD4	-0.469109	4.58338	-8.88196	5.11e-17	7.38e-16	27.8397
SNTB1	-0.315547	6.94166	-8.87912	5.22e-17	7.53e-16	27.8196
EDA2R	-0.599598	5.51777	-8.87702	5.3e-17	7.64e-16	27.8047
CXorf36	0.298658	5.92558	8.87642	5.32e-17	7.67e-16	27.8005
MBD3	0.239099	5.70068	8.87443	5.4e-17	7.77e-16	27.7864
POP7	0.223695	6.41058	8.87421	5.4e-17	7.77e-16	27.7848
COPG2	-0.14627	5.04393	-8.87421	5.4e-17	7.77e-16	27.7848
MX2	-0.454897	6.17911	-8.87216	5.49e-17	7.88e-16	27.7703
PCDH1	0.256054	6.90157	8.87074	5.54e-17	7.96e-16	27.7602
TNXA	-0.378235	8.21979	-8.86657	5.71e-17	8.19e-16	27.7307
DCUN1D2	-0.448446	7.98481	-8.86653	5.71e-17	8.19e-16	27.7304
DNALI1	-0.337811	6.0804	-8.86618	5.73e-17	8.21e-16	27.7279
2024-09-11	-0.358593	8.72999	-8.86598	5.73e-17	8.21e-16	27.7266
MESDC1	0.214217	5.99217	8.86539	5.76e-17	8.24e-16	27.7224
CADPS2	0.375894	6.12442	8.86529	5.76e-17	8.24e-16	27.7216
HTR4	-0.540686	4.69525	-8.86433	5.8e-17	8.29e-16	27.7149
CYP2J2	-0.521278	9.00822	-8.86186	5.91e-17	8.44e-16	27.6974
ANXA7	-0.199818	8.33003	-8.8613	5.93e-17	8.46e-16	27.6934
RAB23	-0.330242	6.75763	-8.85985	5.99e-17	8.55e-16	27.6832
PGA5	0.482929	4.50921	8.85907	6.03e-17	8.59e-16	27.6776
MYO9A	0.171121	7.41643	8.85893	6.03e-17	8.59e-16	27.6766
SIGMAR1	0.214396	7.17161	8.85655	6.14e-17	8.73e-16	27.6599
MKNK2	0.345679	8.10138	8.85512	6.2e-17	8.82e-16	27.6497
CCDC123	-0.201125	5.96404	-8.85404	6.25e-17	8.88e-16	27.6421
WDR76	0.250709	4.63526	8.85267	6.31e-17	8.96e-16	27.6324
ZNF609	0.197601	7.24888	8.84983	6.44e-17	9.14e-16	27.6123
PIM3	0.165433	5.72994	8.84413	6.71e-17	9.51e-16	27.572
IFI30	0.709947	7.4975	8.84294	6.77e-17	9.59e-16	27.5636
ZRANB2	-0.190384	8.2298	-8.84257	6.78e-17	9.61e-16	27.561
RABIF	0.218876	6.26924	8.84155	6.83e-17	9.67e-16	27.5538
RNF31	0.137997	5.34124	8.83595	7.11e-17	1.01e-15	27.5142
PPEF1	0.398289	2.96666	8.8336	7.23e-17	1.02e-15	27.4976
R3HDM2	-0.253332	8.34205	-8.83334	7.25e-17	1.02e-15	27.4958
RERE	0.19567	8.67031	8.82843	7.51e-17	1.06e-15	27.4611
CDKN1B	-0.236057	7.10126	-8.82838	7.51e-17	1.06e-15	27.4607
C14orf166	0.194086	8.78517	8.82755	7.55e-17	1.06e-15	27.4549
PIK3CB	0.235253	8.0169	8.82735	7.56e-17	1.07e-15	27.4535
C6	-1.00546	8.52395	-8.82375	7.76e-17	1.09e-15	27.4281
FAM21A	-0.232251	7.93092	-8.82196	7.86e-17	1.11e-15	27.4154
FAM195B	0.19455	5.74591	8.81879	8.04e-17	1.13e-15	27.393
ALS2CR12	-0.425215	7.31447	-8.81804	8.09e-17	1.14e-15	27.3878
XRCC4	0.606827	6.4623	8.81723	8.13e-17	1.14e-15	27.382
C8orf44	-0.275	5.91312	-8.81483	8.28e-17	1.16e-15	27.3651
ANKRD13A	0.466954	7.50121	8.81283	8.39e-17	1.18e-15	27.351
THSD4	-0.418226	8.01155	-8.80977	8.58e-17	1.2e-15	27.3295
IFT27	-0.211913	5.43258	-8.80829	8.67e-17	1.21e-15	27.319
FAM21B	-0.234411	7.78788	-8.80542	8.85e-17	1.24e-15	27.2988
ANKRD40	0.165495	8.43442	8.80354	8.97e-17	1.25e-15	27.2856
DAK	-0.204719	5.56722	-8.80175	9.09e-17	1.27e-15	27.2729
MTHFD1L	0.351937	8.09732	8.80102	9.13e-17	1.28e-15	27.2677
ABCF1	0.178241	7.67533	8.7998	9.21e-17	1.29e-15	27.2592
S100A8	1.00904	6.97474	8.7974	9.37e-17	1.31e-15	27.2423
ANKRD52	0.240081	6.82765	8.79622	9.45e-17	1.32e-15	27.234
AREG	1.13437	6.20388	8.79447	9.57e-17	1.33e-15	27.2216
GJA1	-0.415904	10.0248	-8.79356	9.64e-17	1.34e-15	27.2152
PGA4	0.504327	4.62044	8.79239	9.72e-17	1.35e-15	27.207
CCDC111	-0.234503	5.68128	-8.7907	9.83e-17	1.37e-15	27.1951
TUBB2A	0.254928	5.21814	8.78918	9.94e-17	1.38e-15	27.1844
NANS	0.313832	6.38819	8.78904	9.95e-17	1.38e-15	27.1834
PIM1	0.548426	7.19733	8.78754	1.01e-16	1.39e-15	27.1729
RFK	0.251905	7.66646	8.78747	1.01e-16	1.39e-15	27.1723
PPP1R12A	-0.13696	8.63009	-8.78469	1.03e-16	1.42e-15	27.1528
ICMT	0.278502	7.91249	8.7828	1.04e-16	1.44e-15	27.1395
ATP2C1	-0.204676	7.36111	-8.77877	1.07e-16	1.48e-15	27.1111
ARHGEF10L	0.168895	6.49616	8.77848	1.07e-16	1.48e-15	27.1091
ARPC5L	0.233611	6.16095	8.77332	1.11e-16	1.54e-15	27.0728
OTUD4	0.337595	7.01062	8.77292	1.12e-16	1.54e-15	27.07
MSL1	0.243518	8.23021	8.77266	1.12e-16	1.54e-15	27.0681
CD53	0.68584	7.38407	8.77199	1.12e-16	1.55e-15	27.0634
RBM43	-0.28988	4.56611	-8.76976	1.14e-16	1.57e-15	27.0477
TUBB8	0.129676	4.54615	8.76966	1.14e-16	1.57e-15	27.0471
MAST2	0.234675	8.43755	8.7676	1.16e-16	1.59e-15	27.0326
SVIL	-0.301084	10.0883	-8.76669	1.17e-16	1.6e-15	27.0261
HTATIP2	0.347127	6.20455	8.76615	1.17e-16	1.61e-15	27.0224
ALDH6A1	-0.319799	8.79342	-8.76604	1.17e-16	1.61e-15	27.0216
PGA3	0.484775	4.80386	8.76586	1.17e-16	1.61e-15	27.0203
RRN3P1	-0.229916	8.43312	-8.76119	1.21e-16	1.66e-15	26.9875
TET1	-0.34914	5.23236	-8.7534	1.28e-16	1.76e-15	26.9327
HECA	0.214106	7.01671	8.75073	1.31e-16	1.79e-15	26.914
BEX4	-0.290527	8.54556	-8.7507	1.31e-16	1.79e-15	26.9138
GLOD4	-0.188559	5.70732	-8.75034	1.31e-16	1.79e-15	26.9112
NFKBIB	0.247267	6.82673	8.74946	1.32e-16	1.8e-15	26.9051
RHBDD1	-0.178715	8.54384	-8.74893	1.32e-16	1.81e-15	26.9014
TMEM30B	-0.308801	4.44058	-8.7462	1.35e-16	1.84e-15	26.8822
CTPS	0.344589	5.98315	8.74463	1.37e-16	1.86e-15	26.8712
GBF1	0.19438	8.73954	8.74269	1.39e-16	1.89e-15	26.8576
CCDC159	-0.253598	6.67328	-8.74186	1.39e-16	1.9e-15	26.8517
POM121L8P	0.156281	4.54267	8.73939	1.42e-16	1.93e-15	26.8344
C14orf4	0.249956	6.71905	8.73671	1.45e-16	1.96e-15	26.8156
RPS6KA4	0.174597	5.369	8.73601	1.45e-16	1.97e-15	26.8107
TM7SF2	-0.483367	6.18175	-8.73594	1.45e-16	1.97e-15	26.8102
ZNF442	-0.235515	5.58283	-8.73575	1.46e-16	1.97e-15	26.8089
PAAF1	-0.261757	5.5975	-8.7352	1.46e-16	1.98e-15	26.805
CETN3	-0.332636	4.8339	-8.73243	1.49e-16	2.02e-15	26.7856
C10orf71	-0.684335	8.98956	-8.73092	1.51e-16	2.04e-15	26.775
NUDT7	-0.645057	8.64052	-8.72731	1.55e-16	2.09e-15	26.7497
FAM32A	0.223133	6.85709	8.72421	1.58e-16	2.14e-15	26.7279
PHF3	-0.202934	8.43936	-8.72263	1.6e-16	2.16e-15	26.7169
FES	0.227526	5.01457	8.72155	1.61e-16	2.17e-15	26.7093
ZBTB49	-0.215856	5.80727	-8.72089	1.62e-16	2.18e-15	26.7047
NSDHL	0.340794	7.74533	8.71664	1.67e-16	2.25e-15	26.6749
FBXO16	-0.373765	4.38592	-8.71305	1.71e-16	2.31e-15	26.6498
TMEM43	0.381586	8.32213	8.71263	1.72e-16	2.31e-15	26.6468
C14orf143	-0.16121	4.82006	-8.71118	1.73e-16	2.33e-15	26.6367
GUSBP4	-0.275437	7.26123	-8.70956	1.75e-16	2.36e-15	26.6253
MEIS2	0.249108	7.94482	8.70363	1.83e-16	2.46e-15	26.5838
PKDCC	0.362714	7.81899	8.70362	1.83e-16	2.46e-15	26.5838
DENND1B	-0.270932	7.61274	-8.701	1.86e-16	2.5e-15	26.5654
RAD1	0.22457	6.71519	8.70009	1.88e-16	2.52e-15	26.559
ZC3H6	-0.294044	7.88487	-8.69786	1.91e-16	2.55e-15	26.5435
ACOX2	-0.340663	7.12755	-8.69527	1.94e-16	2.6e-15	26.5253
CACYBP	0.269569	6.70371	8.69486	1.95e-16	2.61e-15	26.5224
SOCS2	-0.382428	6.59617	-8.69222	1.98e-16	2.65e-15	26.504
C12orf34	0.276174	5.62048	8.69012	2.01e-16	2.69e-15	26.4893
TMX1	0.298182	7.40018	8.68974	2.02e-16	2.7e-15	26.4866
C17orf91	0.328573	6.70599	8.68846	2.04e-16	2.72e-15	26.4776
ACCS	-0.272064	5.34749	-8.68698	2.06e-16	2.75e-15	26.4673
NQO1	0.530589	6.22231	8.68645	2.07e-16	2.76e-15	26.4637
MYOF	-0.42515	8.28789	-8.68432	2.1e-16	2.8e-15	26.4488
TRABD	0.138574	6.71419	8.6833	2.11e-16	2.81e-15	26.4416
TAOK1	-0.128194	8.80795	-8.68222	2.13e-16	2.83e-15	26.434
LIMA1	-0.330549	7.37376	-8.68118	2.15e-16	2.85e-15	26.4268
TLCD1	0.205399	3.63559	8.67689	2.21e-16	2.94e-15	26.3968
AMZ2P1	-0.341997	7.48311	-8.67626	2.22e-16	2.95e-15	26.3924
MAGI2	-0.280372	5.26378	-8.67187	2.29e-16	3.04e-15	26.3618
ELP2	-0.167376	6.89555	-8.67165	2.3e-16	3.04e-15	26.3602
SDC2	-0.281596	7.88177	-8.67097	2.31e-16	3.06e-15	26.3555
DNAJB12	0.175555	5.646	8.66987	2.32e-16	3.08e-15	26.3478
TCP1	0.170804	10.5458	8.66937	2.33e-16	3.09e-15	26.3443
FAM107A	0.363879	8.5151	8.66816	2.35e-16	3.11e-15	26.3359
PCSK5	-0.317026	6.09421	-8.66775	2.36e-16	3.12e-15	26.333
COG7	-0.15969	6.2013	-8.66529	2.4e-16	3.17e-15	26.3158
TAB2	0.159689	8.30976	8.66431	2.42e-16	3.19e-15	26.309
EMR3	-0.210477	3.66142	-8.66309	2.44e-16	3.22e-15	26.3004
TRAM2	0.225978	8.36345	8.65916	2.51e-16	3.31e-15	26.273
FHL3	0.365776	5.7995	8.65551	2.57e-16	3.39e-15	26.2476
PPDPF	-0.335517	9.34663	-8.65499	2.58e-16	3.4e-15	26.244
ZCCHC2	0.177985	6.05827	8.65326	2.61e-16	3.44e-15	26.2319
ZSWIM5	-0.239264	5.36286	-8.65325	2.61e-16	3.44e-15	26.2318
FAM120B	-0.155987	7.29443	-8.64898	2.7e-16	3.54e-15	26.202
PEX7	-0.324136	6.05927	-8.64521	2.77e-16	3.64e-15	26.1757
HMCN2	-0.179914	5.19764	-8.64207	2.83e-16	3.71e-15	26.1539
C5orf4	-0.550415	8.32729	-8.64058	2.86e-16	3.75e-15	26.1435
FMN1	0.476672	4.68757	8.6398	2.88e-16	3.77e-15	26.138
SLC38A6	-0.320649	6.05443	-8.63165	3.05e-16	3.99e-15	26.0813
FAM110B	-0.298717	7.46902	-8.62677	3.15e-16	4.13e-15	26.0473
GOPC	-0.165858	7.76323	-8.62664	3.16e-16	4.13e-15	26.0464
DZIP1	-0.257472	5.01545	-8.6232	3.23e-16	4.23e-15	26.0224
HERC1	-0.233163	8.19009	-8.62301	3.24e-16	4.23e-15	26.0211
C20orf94	-0.228394	5.97277	-8.62239	3.25e-16	4.25e-15	26.0168
FAM134B	-0.497357	9.12336	-8.62021	3.3e-16	4.31e-15	26.0016
UCHL1	-0.709856	6.06369	-8.61886	3.34e-16	4.35e-15	25.9922
HDAC9	-0.352673	6.38677	-8.61389	3.45e-16	4.5e-15	25.9577
IPO4	0.313609	6.22935	8.61257	3.49e-16	4.54e-15	25.9485
PHF20L1	0.201652	7.52079	8.6123	3.49e-16	4.55e-15	25.9466
RANBP6	0.306773	7.97739	8.61043	3.54e-16	4.6e-15	25.9336
ZZZ3	-0.178747	8.04346	-8.60964	3.56e-16	4.63e-15	25.9281
THAP6	-0.201901	6.77333	-8.60912	3.57e-16	4.64e-15	25.9245
RASL10B	0.274656	6.24795	8.60835	3.59e-16	4.66e-15	25.9191
TMX4	0.300107	9.00208	8.6072	3.62e-16	4.7e-15	25.9112
GABRR2	0.248831	4.95927	8.60603	3.65e-16	4.73e-15	25.903
MYD88	0.381116	6.99155	8.60502	3.68e-16	4.77e-15	25.896
FBRSL1	0.199769	6.71228	8.6027	3.74e-16	4.84e-15	25.8798
CDC42EP2	0.250818	6.45609	8.60208	3.75e-16	4.86e-15	25.8756
APLP2	-0.156978	10.2696	-8.60119	3.78e-16	4.89e-15	25.8694
SCN7A	-0.53096	8.54031	-8.60098	3.78e-16	4.89e-15	25.8679
DUSP23	0.221306	6.44154	8.59034	4.08e-16	5.27e-15	25.794
UBAP2	0.17158	8.01787	8.58294	4.3e-16	5.55e-15	25.7427
ZMYND19	0.21143	5.81208	8.57797	4.45e-16	5.74e-15	25.7081
FADD	0.174501	5.55734	8.5774	4.47e-16	5.76e-15	25.7042
EGLN2	0.155577	5.36926	8.5761	4.51e-16	5.81e-15	25.6952
URB2	0.315069	4.96531	8.57574	4.52e-16	5.82e-15	25.6927
EDNRA	-0.483129	8.76371	-8.57543	4.53e-16	5.83e-15	25.6905
ZNF423	-0.227749	5.66543	-8.57535	4.53e-16	5.83e-15	25.69
KIAA1429	-0.176956	7.54008	-8.57479	4.55e-16	5.85e-15	25.6861
ATP13A1	0.173814	6.37915	8.57189	4.64e-16	5.97e-15	25.666
LOC494150	-0.215414	6.23639	-8.5709	4.68e-16	6e-15	25.6592
CCDC92	0.206335	8.6483	8.57032	4.7e-16	6.02e-15	25.6551
SLC30A1	-0.25882	6.16714	-8.56568	4.85e-16	6.22e-15	25.6229
FOSL2	0.461521	8.4624	8.56268	4.96e-16	6.35e-15	25.6022
NRM	0.296142	5.5562	8.55911	5.08e-16	6.51e-15	25.5774
SLC25A44	0.234222	6.15104	8.55905	5.08e-16	6.51e-15	25.577
CDKN1A	0.563182	6.365	8.54811	5.49e-16	7.02e-15	25.5012
SMPD2	0.236073	5.49666	8.54589	5.58e-16	7.13e-15	25.4859
ABL1	0.213456	7.81221	8.54126	5.76e-16	7.35e-15	25.4538
ME3	-0.181299	7.31101	-8.54125	5.76e-16	7.35e-15	25.4538
CACNA2D1	-0.297107	9.21226	-8.54102	5.77e-16	7.36e-15	25.4522
C14orf45	-0.26146	4.88912	-8.5391	5.85e-16	7.46e-15	25.4389
BAZ1A	0.377563	6.69892	8.5386	5.87e-16	7.48e-15	25.4354
ANO1	-0.384007	6.6869	-8.5371	5.93e-16	7.55e-15	25.4251
ZNF471	-0.252507	5.76172	-8.53599	5.98e-16	7.61e-15	25.4174
LPPR2	0.244972	6.44224	8.53513	6.02e-16	7.65e-15	25.4114
HM13	0.259612	7.1554	8.53391	6.07e-16	7.71e-15	25.403
PENK	-0.344828	4.97215	-8.53022	6.23e-16	7.91e-15	25.3775
CCDC69	0.315989	7.88101	8.52926	6.27e-16	7.95e-15	25.3709
RHOF	0.344876	6.73466	8.52907	6.28e-16	7.96e-15	25.3696
FRS2	-0.159384	7.37742	-8.52803	6.32e-16	8.01e-15	25.3624
HNRNPF	0.222176	7.45667	8.52445	6.48e-16	8.21e-15	25.3376
SSFA2	0.185231	8.57451	8.51956	6.71e-16	8.49e-15	25.3038
LACE1	-0.223573	5.96164	-8.51671	6.85e-16	8.66e-15	25.2841
BCL7B	0.173419	9.02391	8.51513	6.92e-16	8.75e-15	25.2732
USP38	0.265711	7.84004	8.51116	7.12e-16	8.99e-15	25.2458
MCM4	-0.255527	5.74975	-8.51048	7.15e-16	9.03e-15	25.2411
ST7	0.180158	7.20013	8.50464	7.45e-16	9.4e-15	25.2008
ALDH7A1	-0.349202	6.90929	-8.49786	7.81e-16	9.85e-15	25.154
YTHDC1	-0.172827	7.84561	-8.4945	8e-16	1.01e-14	25.1309
RYR3	-0.179441	3.54905	-8.49401	8.03e-16	1.01e-14	25.1275
POMT2	0.214044	6.73816	8.49011	8.25e-16	1.04e-14	25.1006
C17orf106	0.173451	5.76271	8.48994	8.26e-16	1.04e-14	25.0995
SIGLEC10	0.397002	4.28942	8.48907	8.31e-16	1.04e-14	25.0935
AMICA1	-0.45971	5.10534	-8.48803	8.37e-16	1.05e-14	25.0863
PNPLA8	0.291226	7.82499	8.48094	8.8e-16	1.1e-14	25.0374
LMCD1	0.738597	7.14518	8.48072	8.81e-16	1.11e-14	25.036
DONSON	0.228586	6.22764	8.48052	8.82e-16	1.11e-14	25.0345
LONP2	-0.131214	9.16647	-8.48008	8.85e-16	1.11e-14	25.0315
LMNB2	0.249746	6.74703	8.47703	9.04e-16	1.13e-14	25.0105
PXMP4	-0.322066	5.9499	-8.47396	9.24e-16	1.16e-14	24.9894
WDR13	0.190259	7.57116	8.46914	9.55e-16	1.19e-14	24.9562
SETMAR	-0.211857	6.83642	-8.46718	9.68e-16	1.21e-14	24.9427
CCDC3	-0.610688	6.51801	-8.4671	9.69e-16	1.21e-14	24.9422
PITPNA	0.174865	9.30148	8.46622	9.75e-16	1.22e-14	24.9361
C10orf110	-0.554697	5.52996	-8.46304	9.97e-16	1.24e-14	24.9142
DPH2	0.293277	6.27556	8.46136	1.01e-15	1.26e-14	24.9027
STXBP2	0.289779	4.69172	8.46117	1.01e-15	1.26e-14	24.9014
C2orf18	0.191027	7.38777	8.45972	1.02e-15	1.27e-14	24.8914
GOLGA6L5	-0.182563	6.53965	-8.45556	1.05e-15	1.31e-14	24.8628
FAM83B	0.668039	4.15835	8.45297	1.07e-15	1.33e-14	24.8449
OAS2	-0.409885	6.11116	-8.45254	1.07e-15	1.33e-14	24.8421
APBB1	0.24269	6.05527	8.44943	1.1e-15	1.36e-14	24.8206
TMEM135	-0.300028	6.92068	-8.4488	1.1e-15	1.37e-14	24.8163
SYT17	-0.267584	4.60537	-8.44824	1.11e-15	1.37e-14	24.8125
BICC1	-0.404727	6.1866	-8.44696	1.12e-15	1.38e-14	24.8037
TTYH3	0.358671	6.16336	8.44323	1.14e-15	1.42e-14	24.778
HIF3A	0.439305	7.88631	8.44278	1.15e-15	1.42e-14	24.7749
NRG1	-0.516776	3.87678	-8.43752	1.19e-15	1.47e-14	24.7388
KLHDC9	-0.194945	4.06392	-8.43632	1.2e-15	1.49e-14	24.7306
ARG2	0.738249	5.06908	8.43403	1.22e-15	1.51e-14	24.7148
ZNF540	-0.233131	4.74445	-8.43393	1.22e-15	1.51e-14	24.7142
CCDC28A	-0.269847	5.48595	-8.43276	1.23e-15	1.52e-14	24.7061
APBA3	0.19269	4.74351	8.43228	1.24e-15	1.52e-14	24.7029
KLC4	-0.164768	5.99894	-8.43211	1.24e-15	1.53e-14	24.7017
CALU	0.288473	9.36893	8.42913	1.26e-15	1.56e-14	24.6813
CAMTA2	0.160732	6.91513	8.42503	1.3e-15	1.6e-14	24.6531
STARD10	0.333537	7.28913	8.42501	1.3e-15	1.6e-14	24.653
NGF	0.223765	5.77534	8.4242	1.31e-15	1.61e-14	24.6474
DCAKD	-0.229442	8.34276	-8.424	1.31e-15	1.61e-14	24.6461
PRKCD	0.379975	6.3637	8.42223	1.33e-15	1.63e-14	24.6339
NUDT5	0.311404	6.27977	8.4221	1.33e-15	1.63e-14	24.633
FERMT2	0.210292	8.93012	8.42192	1.33e-15	1.63e-14	24.6318
CCDC86	0.27456	5.9287	8.41922	1.35e-15	1.66e-14	24.6133
SERPINB1	0.408186	7.36282	8.41845	1.36e-15	1.67e-14	24.608
CHFR	0.188883	6.42739	8.41613	1.38e-15	1.69e-14	24.5921
AP2S1	0.189815	6.72269	8.41599	1.38e-15	1.69e-14	24.5912
ABCA8	-0.446879	8.35485	-8.41017	1.44e-15	1.76e-14	24.5512
MOBKL2A	0.214673	7.33972	8.40953	1.45e-15	1.77e-14	24.5469
SPATA2	0.200656	5.41729	8.40628	1.48e-15	1.81e-14	24.5246
TTC12	-0.260309	5.26278	-8.40332	1.51e-15	1.85e-14	24.5044
ANXA4	-0.338618	6.88146	-8.40002	1.55e-15	1.89e-14	24.4817
FAM21C	-0.214416	7.50785	-8.3998	1.55e-15	1.89e-14	24.4802
CHL1	0.643083	5.55766	8.39766	1.57e-15	1.92e-14	24.4656
RASD2	0.328609	5.53144	8.39645	1.59e-15	1.93e-14	24.4573
NKG7	-0.348493	5.47413	-8.39438	1.61e-15	1.96e-14	24.4431
FAM13C	-0.455766	6.36979	-8.39149	1.64e-15	2e-14	24.4234
RAP1A	0.194257	8.14611	8.39142	1.64e-15	2e-14	24.4228
CBY1	-0.243908	6.57197	-8.38399	1.73e-15	2.1e-14	24.3721
FMR1	-0.177727	7.1237	-8.3831	1.74e-15	2.11e-14	24.3659
LZTS1	0.208107	5.05577	8.37657	1.82e-15	2.21e-14	24.3213
TEAD1	0.198953	9.47181	8.37584	1.83e-15	2.22e-14	24.3164
MTMR10	0.155095	8.19112	8.37372	1.86e-15	2.25e-14	24.3019
DCUN1D3	0.375	7.37076	8.37266	1.87e-15	2.27e-14	24.2946
SMC1A	0.197567	7.46836	8.37251	1.87e-15	2.27e-14	24.2936
MCF2L2	-0.176285	3.75221	-8.37129	1.89e-15	2.29e-14	24.2853
OCIAD1	-0.184396	7.98676	-8.37092	1.89e-15	2.29e-14	24.2827
ARHGAP28	-0.348963	4.37503	-8.37059	1.9e-15	2.3e-14	24.2804
C20orf117	0.190974	5.43986	8.36754	1.94e-15	2.34e-14	24.2596
MON1B	0.227529	6.2451	8.3658	1.96e-15	2.37e-14	24.2477
VPS13D	0.175717	8.21619	8.36456	1.98e-15	2.39e-14	24.2393
PTBP1	0.286338	8.31405	8.36394	1.99e-15	2.4e-14	24.2351
KIAA1671	-0.25427	6.43434	-8.3639	1.99e-15	2.4e-14	24.2348
SGSM2	-0.180158	6.30868	-8.35593	2.1e-15	2.53e-14	24.1804
AP1S2	0.266459	7.82633	8.35193	2.16e-15	2.6e-14	24.1531
RNF170	-0.226665	6.81262	-8.35158	2.17e-15	2.61e-14	24.1507
CMA1	-0.384306	3.63631	-8.35137	2.17e-15	2.61e-14	24.1492
AGXT2L1	0.721936	5.18271	8.35036	2.18e-15	2.63e-14	24.1424
CALCOCO2	0.262441	9.23972	8.34723	2.23e-15	2.68e-14	24.121
HERC2P2	0.275763	8.81325	8.34525	2.26e-15	2.72e-14	24.1075
ZNF254	-0.200889	7.29849	-8.34127	2.33e-15	2.79e-14	24.0804
C6orf70	-0.229279	5.54406	-8.33963	2.35e-15	2.82e-14	24.0692
NUP88	0.180109	8.66054	8.33597	2.41e-15	2.89e-14	24.0443
STAT4	-0.887124	5.72153	-8.33206	2.48e-15	2.97e-14	24.0176
SHISA4	0.363999	7.80405	8.32963	2.52e-15	3.02e-14	24.0011
APLNR	-0.586867	5.99604	-8.3271	2.57e-15	3.07e-14	23.9839
HERC2P3	0.268688	8.99436	8.3256	2.59e-15	3.1e-14	23.9736
RRS1	0.304579	6.80154	8.32053	2.69e-15	3.21e-14	23.9391
DCHS1	-0.213784	5.76449	-8.31998	2.7e-15	3.22e-14	23.9354
PSMA7	0.177946	7.75205	8.31754	2.74e-15	3.27e-14	23.9187
NOS3	0.311423	5.82201	8.31685	2.75e-15	3.29e-14	23.9141
HIST1H2AC	-0.204857	7.12568	-8.31481	2.79e-15	3.33e-14	23.9002
ZNF658	-0.312333	5.96966	-8.31408	2.81e-15	3.34e-14	23.8952
ZNF426	-0.185054	7.36739	-8.31401	2.81e-15	3.34e-14	23.8948
SCARA3	-0.358488	5.19796	-8.31205	2.85e-15	3.39e-14	23.8814
C19orf50	0.215724	7.53186	8.31054	2.88e-15	3.42e-14	23.8712
ZFAND5	-0.316166	9.60258	-8.30584	2.97e-15	3.53e-14	23.8392
CCBL1	0.206919	5.54495	8.30458	3e-15	3.56e-14	23.8306
LRRC10	-0.762286	7.05899	-8.30407	3.01e-15	3.57e-14	23.8272
PREPL	-0.211841	9.18016	-8.30246	3.04e-15	3.61e-14	23.8162
CCDC91	-0.225937	8.63009	-8.30137	3.07e-15	3.63e-14	23.8088
STXBP6	0.377428	5.86982	8.29853	3.13e-15	3.7e-14	23.7895
PHC2	0.191162	6.38327	8.29824	3.13e-15	3.71e-14	23.7876
FBXW10	0.197332	3.70241	8.29807	3.14e-15	3.71e-14	23.7864
NANOS1	0.469975	6.2807	8.29714	3.16e-15	3.73e-14	23.7801
C7orf49	0.21534	6.76183	8.29512	3.2e-15	3.78e-14	23.7663
PUS10	-0.206136	5.11193	-8.29365	3.23e-15	3.82e-14	23.7564
MIER2	0.214536	5.42832	8.29348	3.24e-15	3.82e-14	23.7552
KIAA1549	0.319723	6.12727	8.29296	3.25e-15	3.83e-14	23.7517
BMP6	-0.390901	5.97488	-8.28977	3.32e-15	3.92e-14	23.73
SYAP1	0.238857	6.77783	8.2873	3.38e-15	3.98e-14	23.7133
PDE3B	-0.434921	5.97224	-8.28645	3.4e-15	4e-14	23.7075
MIR26A1	-0.234075	3.45851	-8.28567	3.42e-15	4.02e-14	23.7022
CASP1	-0.348558	4.24662	-8.28223	3.5e-15	4.12e-14	23.6789
FKBP4	0.290596	7.76822	8.28107	3.53e-15	4.15e-14	23.671
STRBP	0.313536	6.00232	8.27995	3.55e-15	4.18e-14	23.6634
JOSD1	0.261482	7.7761	8.27942	3.57e-15	4.19e-14	23.6598
MIRLET7A2	-0.458112	4.01654	-8.27441	3.69e-15	4.33e-14	23.6258
SIRPB2	0.403745	5.06332	8.2743	3.69e-15	4.34e-14	23.6251
SH3BP2	0.209914	6.00829	8.27128	3.77e-15	4.42e-14	23.6046
SLC35A2	0.170756	4.89539	8.26974	3.81e-15	4.47e-14	23.5941
SUN1	-0.21557	8.29976	-8.26847	3.85e-15	4.51e-14	23.5856
PRR14	0.149599	6.43339	8.26838	3.85e-15	4.51e-14	23.5849
GATAD2A	0.254123	7.18724	8.2665	3.9e-15	4.56e-14	23.5722
PSKH1	0.143933	6.70843	8.26556	3.92e-15	4.59e-14	23.5658
2024-03-05	0.292315	7.18363	8.26507	3.94e-15	4.6e-14	23.5625
GHR	-0.373062	7.63789	-8.26121	4.04e-15	4.72e-14	23.5363
SNAPC3	-0.164147	9.6093	-8.26072	4.06e-15	4.74e-14	23.5331
TTC37	-0.227141	8.13771	-8.26026	4.07e-15	4.75e-14	23.5299
ZNF283	-0.269917	5.08585	-8.26009	4.07e-15	4.75e-14	23.5288
SNX22	0.220534	4.30347	8.25768	4.14e-15	4.83e-14	23.5124
CDH19	0.494478	7.74204	8.25713	4.16e-15	4.84e-14	23.5087
FOXP2	-0.430246	4.81155	-8.25613	4.19e-15	4.87e-14	23.5019
C10orf68	-0.191843	5.43338	-8.25191	4.31e-15	5.01e-14	23.4734
C7orf26	0.21479	6.60395	8.25162	4.32e-15	5.02e-14	23.4714
ITFG2	-0.184734	7.04458	-8.25123	4.33e-15	5.03e-14	23.4688
ADH5	-0.303366	8.04624	-8.24968	4.38e-15	5.08e-14	23.4583
RRAGB	-0.194691	6.5486	-8.2438	4.56e-15	5.29e-14	23.4185
FGF7	0.45155	5.56004	8.23932	4.7e-15	5.45e-14	23.3882
SEC23A	0.170774	9.2199	8.23526	4.83e-15	5.6e-14	23.3607
FLOT2	0.215503	7.60594	8.235	4.84e-15	5.61e-14	23.359
ZNF143	0.268683	6.87054	8.23482	4.85e-15	5.61e-14	23.3578
PODXL	0.232557	8.94068	8.23461	4.86e-15	5.62e-14	23.3563
PCSK6	-0.309622	7.71188	-8.23151	4.96e-15	5.74e-14	23.3354
HSPB2	0.238801	6.14698	8.23114	4.97e-15	5.75e-14	23.3329
C13orf30	-0.523531	3.41292	-8.2304	5e-15	5.77e-14	23.3278
CALHM2	0.261463	6.72335	8.22429	5.21e-15	6.02e-14	23.2866
FAM47E	-0.314913	3.8756	-8.2211	5.33e-15	6.15e-14	23.2651
ZNF280B	-0.279622	5.01414	-8.21985	5.37e-15	6.2e-14	23.2566
CENPA	-0.391065	5.29493	-8.21908	5.4e-15	6.23e-14	23.2514
C1QC	0.601471	7.67756	8.21759	5.46e-15	6.29e-14	23.2413
ABCB4	-0.386775	5.8972	-8.21594	5.52e-15	6.36e-14	23.2302
MIDN	0.352802	7.40168	8.21414	5.59e-15	6.43e-14	23.218
KLF10	0.393691	7.55193	8.21317	5.63e-15	6.47e-14	23.2115
PSME3	0.190868	9.00339	8.21278	5.64e-15	6.48e-14	23.2089
TRA2A	-0.187017	8.49385	-8.21099	5.71e-15	6.56e-14	23.1968
NANP	0.218454	5.31193	8.2103	5.74e-15	6.59e-14	23.1921
ACP2	0.219075	7.07213	8.20841	5.81e-15	6.67e-14	23.1794
TTPAL	0.339146	4.82365	8.208	5.83e-15	6.68e-14	23.1766
C11orf96	0.393555	5.60434	8.20743	5.85e-15	6.71e-14	23.1728
MPDZ	-0.197831	9.15148	-8.20649	5.89e-15	6.75e-14	23.1664
CLK1	-0.251287	7.96525	-8.20471	5.96e-15	6.83e-14	23.1545
KCNS3	-0.312185	4.9876	-8.2034	6.02e-15	6.88e-14	23.1456
NDUFAF2	0.131625	4.98646	8.19523	6.36e-15	7.28e-14	23.0905
REEP3	0.251905	7.59084	8.19068	6.56e-15	7.5e-14	23.0599
SHISA9	0.225314	5.45342	8.1904	6.58e-15	7.51e-14	23.058
PRKRIP1	-0.167507	6.77819	-8.18857	6.66e-15	7.6e-14	23.0457
PDE1A	-0.681951	7.44617	-8.18675	6.74e-15	7.69e-14	23.0334
C5orf24	0.159889	8.17256	8.18525	6.81e-15	7.77e-14	23.0233
PKN1	0.19885	7.42867	8.1809	7.02e-15	8e-14	22.994
KLF16	0.261729	6.09217	8.1791	7.11e-15	8.09e-14	22.9819
NDN	-0.159541	4.75849	-8.17777	7.17e-15	8.16e-14	22.9729
COBL	0.320598	6.1992	8.17298	7.41e-15	8.43e-14	22.9407
PCNXL2	-0.21215	4.32195	-8.17011	7.56e-15	8.59e-14	22.9214
KDM4B	0.164314	6.42301	8.16451	7.85e-15	8.92e-14	22.8838
CCDC80	-0.634365	8.90606	-8.16404	7.88e-15	8.95e-14	22.8806
RANBP10	-0.176054	6.9985	-8.16251	7.96e-15	9.04e-14	22.8703
POGZ	-0.178812	8.61555	-8.16153	8.01e-15	9.09e-14	22.8637
TARS2	-0.222317	6.37378	-8.15449	8.41e-15	9.53e-14	22.8164
RAB15	0.564635	6.67233	8.15334	8.47e-15	9.6e-14	22.8086
QDPR	-0.290961	6.52755	-8.15232	8.53e-15	9.67e-14	22.8018
HMGCLL1	-0.3139	4.46276	-8.14903	8.73e-15	9.88e-14	22.7797
AGRN	-0.242521	5.38216	-8.14889	8.74e-15	9.88e-14	22.7788
NHEJ1	0.230599	5.84677	8.14704	8.85e-15	1e-13	22.7664
ZFP37	-0.232205	4.45507	-8.14532	8.95e-15	1.01e-13	22.7548
TPRKB	0.220119	4.8617	8.14523	8.96e-15	1.01e-13	22.7542
SURF4	0.20234	7.92979	8.14503	8.97e-15	1.01e-13	22.7529
SYS1	0.181985	7.20915	8.14171	9.17e-15	1.04e-13	22.7306
DCAF16	-0.177742	7.56994	-8.14052	9.25e-15	1.04e-13	22.7226
VASN	0.245367	5.24649	8.13606	9.53e-15	1.07e-13	22.6927
TM9SF1	0.183513	7.27919	8.13569	9.56e-15	1.08e-13	22.6902
DNAJC1	0.202122	7.24544	8.13564	9.56e-15	1.08e-13	22.6898
HEPH	-0.373181	5.5504	-8.13554	9.57e-15	1.08e-13	22.6892
DNM3	-0.270722	5.80744	-8.13336	9.71e-15	1.09e-13	22.6745
MAP4	-0.212643	8.7667	-8.13209	9.8e-15	1.1e-13	22.6661
VDAC3	-0.237057	11.0424	-8.13083	9.88e-15	1.11e-13	22.6576
STAB1	0.384717	7.00401	8.1296	9.96e-15	1.12e-13	22.6493
TSPAN17	0.198056	6.83437	8.12903	1e-14	1.12e-13	22.6455
GADD45A	-0.392391	6.74934	-8.12823	1.01e-14	1.13e-13	22.6402
HIST1H1C	0.30959	6.32812	8.12777	1.01e-14	1.13e-13	22.6371
PHTF2	0.257392	7.21173	8.1257	1.02e-14	1.15e-13	22.6232
ZNF536	-0.435183	5.05503	-8.12557	1.02e-14	1.15e-13	22.6223
IFI6	-0.470742	7.98405	-8.12376	1.04e-14	1.16e-13	22.6102
NPLOC4	0.137807	9.41024	8.11983	1.06e-14	1.19e-13	22.5839
UBE2L3	0.128143	8.47271	8.11605	1.09e-14	1.22e-13	22.5586
USP40	-0.188209	6.44238	-8.11431	1.11e-14	1.24e-13	22.5469
TBC1D10B	0.188981	5.2913	8.10987	1.14e-14	1.27e-13	22.5172
ADA	0.309198	6.0324	8.10749	1.16e-14	1.29e-13	22.5012
ZNF593	0.260021	6.28064	8.10376	1.19e-14	1.33e-13	22.4763
CLK4	-0.206412	6.69348	-8.10349	1.19e-14	1.33e-13	22.4745
FSD1L	-0.283084	4.85339	-8.10074	1.21e-14	1.35e-13	22.4561
GOLGA6L10	-0.164222	6.73798	-8.09943	1.22e-14	1.36e-13	22.4474
LDB1	-0.203787	9.3049	-8.09849	1.23e-14	1.37e-13	22.441
PFN1	0.230683	9.60266	8.09792	1.24e-14	1.37e-13	22.4372
RIPK2	0.290453	6.67086	8.0957	1.26e-14	1.4e-13	22.4224
RBM4B	-0.201628	8.29339	-8.09549	1.26e-14	1.4e-13	22.421
MARCO	0.343704	4.46878	8.09426	1.27e-14	1.41e-13	22.4127
IL2RB	-0.271631	4.40789	-8.09184	1.29e-14	1.43e-13	22.3966
IGFBP5	-0.398344	9.74861	-8.08923	1.31e-14	1.45e-13	22.3791
GOLGA8DP	-0.115596	5.16671	-8.08731	1.33e-14	1.47e-13	22.3663
DHTKD1	-0.242701	7.08183	-8.08681	1.33e-14	1.48e-13	22.3629
ATAD3C	0.14925	4.97488	8.08482	1.35e-14	1.5e-13	22.3497
TCEAL8	-0.22931	6.15437	-8.08451	1.35e-14	1.5e-13	22.3476
PTTG1IP	0.1818	9.02586	8.08365	1.36e-14	1.51e-13	22.3419
ELAC1	-0.204487	5.52303	-8.08282	1.37e-14	1.51e-13	22.3363
ADRBK1	0.162582	6.27649	8.08256	1.37e-14	1.52e-13	22.3346
NF1	-0.177464	7.72191	-8.08058	1.39e-14	1.54e-13	22.3213
COMMD1	-0.183696	8.3561	-8.07985	1.4e-14	1.54e-13	22.3165
C2orf40	-0.460804	5.43129	-8.07967	1.4e-14	1.54e-13	22.3153
DPM1	-0.233153	9.65517	-8.07963	1.4e-14	1.54e-13	22.315
NAGLU	0.177464	6.42635	8.07876	1.41e-14	1.55e-13	22.3092
SEMA3D	-0.4997	4.83088	-8.0769	1.43e-14	1.57e-13	22.2968
N6AMT1	-0.254263	6.35143	-8.07632	1.43e-14	1.58e-13	22.2929
EID3	0.324841	6.23809	8.07495	1.45e-14	1.59e-13	22.2838
SERPINF2	0.217284	4.18856	8.07422	1.45e-14	1.6e-13	22.2789
SHE	0.251594	7.23576	8.07221	1.47e-14	1.62e-13	22.2655
PLK1S1	-0.198002	6.48851	-8.07181	1.48e-14	1.62e-13	22.2628
SYF2	-0.200395	6.11427	-8.07066	1.49e-14	1.63e-13	22.2551
LRRK2	-0.292682	5.74843	-8.07055	1.49e-14	1.63e-13	22.2544
TCEANC	-0.141495	4.29352	-8.06915	1.5e-14	1.65e-13	22.2451
IDS	-0.149677	9.21395	-8.06862	1.51e-14	1.65e-13	22.2415
C6orf162	-0.243407	6.80631	-8.06816	1.51e-14	1.66e-13	22.2384
KCNH2	0.324662	8.02731	8.06605	1.54e-14	1.68e-13	22.2244
DEXI	0.264636	8.72456	8.06584	1.54e-14	1.68e-13	22.223
HKR1	-0.229188	6.60899	-8.06396	1.56e-14	1.7e-13	22.2104
TEX9	-0.257433	3.39513	-8.06351	1.56e-14	1.71e-13	22.2074
GLRX3	0.1841	6.68965	8.06309	1.57e-14	1.71e-13	22.2047
SLC35F5	0.200659	8.91381	8.06239	1.57e-14	1.72e-13	22.2
GCLM	0.289278	4.88948	8.05897	1.61e-14	1.76e-13	22.1772
HNRNPUL1	0.114795	8.68658	8.05773	1.62e-14	1.77e-13	22.1689
MBTD1	-0.216888	6.2069	-8.0569	1.63e-14	1.78e-13	22.1634
DDHD2	-0.181575	8.24611	-8.05577	1.65e-14	1.79e-13	22.1559
ZDHHC13	0.239913	6.98353	8.05506	1.65e-14	1.8e-13	22.1511
EZH1	-0.228332	7.93557	-8.05199	1.69e-14	1.84e-13	22.1307
SMARCAL1	-0.192809	6.71813	-8.05078	1.7e-14	1.85e-13	22.1226
SLC31A2	0.333069	6.85303	8.04964	1.72e-14	1.87e-13	22.115
NFATC4	0.187302	5.3916	8.04768	1.74e-14	1.89e-13	22.102
SLC45A1	0.22802	4.58601	8.04645	1.75e-14	1.9e-13	22.0938
CSPG4	0.361277	5.81568	8.04503	1.77e-14	1.92e-13	22.0843
N4BP2L1	-0.206461	5.28945	-8.04502	1.77e-14	1.92e-13	22.0843
TRIM33	-0.126501	8.18838	-8.04429	1.78e-14	1.93e-13	22.0794
FBXO5	0.212103	5.17424	8.04403	1.78e-14	1.93e-13	22.0776
ZNF737	-0.284765	7.45234	-8.0411	1.82e-14	1.97e-13	22.0581
DOCK5	0.351595	8.21713	8.0384	1.85e-14	2e-13	22.0402
BTBD8	-0.38622	4.9354	-8.03815	1.85e-14	2.01e-13	22.0385
BCORL1	0.188743	6.25514	8.03594	1.88e-14	2.04e-13	22.0238
MRC1	0.629746	7.62798	8.03568	1.89e-14	2.04e-13	22.0221
QPCTL	0.171083	5.4194	8.03506	1.89e-14	2.05e-13	22.0179
ORMDL3	-0.237341	5.92661	-8.03067	1.95e-14	2.11e-13	21.9888
DSCR3	0.198187	8.64662	8.02939	1.97e-14	2.12e-13	21.9803
KLF15	0.469318	7.48188	8.02884	1.98e-14	2.13e-13	21.9766
PER3	-0.534335	7.17362	-8.02611	2.01e-14	2.17e-13	21.9584
ACTB	0.283167	11.8397	8.02415	2.04e-14	2.2e-13	21.9454
CNNM4	-0.328597	7.0189	-8.02353	2.05e-14	2.2e-13	21.9413
FBRS	0.167548	6.11064	8.02309	2.05e-14	2.21e-13	21.9384
HIST1H2BJ	0.193906	3.42972	8.02177	2.07e-14	2.23e-13	21.9296
SNX11	0.16877	5.88382	8.02173	2.07e-14	2.23e-13	21.9293
POLR3E	0.161661	6.93656	8.02102	2.08e-14	2.24e-13	21.9246
C4orf29	-0.527674	8.04824	-8.02055	2.09e-14	2.24e-13	21.9215
C6orf163	-0.299954	5.798	-8.02001	2.1e-14	2.25e-13	21.9178
RNPS1	0.15062	8.23918	8.01564	2.16e-14	2.32e-13	21.8888
NBEA	-0.333077	8.24976	-8.01546	2.16e-14	2.32e-13	21.8876
ZNF706	-0.164905	7.45032	-8.01254	2.21e-14	2.36e-13	21.8682
FUCA2	0.217544	7.28124	8.01204	2.21e-14	2.37e-13	21.865
MAF1	0.193059	6.91629	8.00718	2.29e-14	2.45e-13	21.8327
HSPA2	-0.63965	7.42412	-8.00717	2.29e-14	2.45e-13	21.8326
HAS2	0.773304	5.46771	8.00708	2.29e-14	2.45e-13	21.832
COL16A1	-0.162914	5.2574	-8.00638	2.3e-14	2.46e-13	21.8274
DYNC2H1	-0.215026	4.44658	-8.00435	2.33e-14	2.49e-13	21.8139
TRIP11	-0.144301	5.70493	-8.00371	2.34e-14	2.5e-13	21.8096
ZNF434	-0.178512	5.10896	-7.99981	2.4e-14	2.56e-13	21.7838
ACLY	0.285164	7.44843	7.99614	2.46e-14	2.63e-13	21.7594
MN1	-0.254431	5.75254	-7.99532	2.48e-14	2.64e-13	21.754
DTX4	-0.261593	5.3331	-7.99388	2.5e-14	2.66e-13	21.7444
MS4A2	-0.234645	3.26227	-7.99002	2.57e-14	2.73e-13	21.7188
COL12A1	-0.482786	7.39318	-7.98515	2.65e-14	2.82e-13	21.6866
AK2	0.162553	8.15476	7.98195	2.71e-14	2.88e-13	21.6653
PTCD3	-0.21005	9.41191	-7.98101	2.73e-14	2.9e-13	21.6591
ELOF1	0.202902	7.62039	7.98055	2.74e-14	2.91e-13	21.6561
TBC1D9	-0.217807	6.82514	-7.97914	2.76e-14	2.93e-13	21.6467
NUDT6	-0.287887	6.01159	-7.97666	2.81e-14	2.98e-13	21.6304
ADAMTSL1	-0.358259	4.43958	-7.9763	2.82e-14	2.99e-13	21.6279
VAMP8	0.44873	7.13822	7.97428	2.85e-14	3.03e-13	21.6146
SH3YL1	-0.222243	5.6363	-7.97408	2.86e-14	3.03e-13	21.6132
TCEAL7	-0.173473	5.16669	-7.97368	2.87e-14	3.04e-13	21.6106
HLA-DOA	-0.313182	5.40037	-7.97298	2.88e-14	3.05e-13	21.606
LONRF2	-0.300114	6.92117	-7.97201	2.9e-14	3.07e-13	21.5996
TIMM9	0.231601	6.08315	7.97083	2.92e-14	3.09e-13	21.5917
A4GALT	0.294568	6.49316	7.96962	2.95e-14	3.11e-13	21.5838
XG	-0.449234	4.21578	-7.96815	2.98e-14	3.14e-13	21.574
TTC14	-0.208568	6.58044	-7.96705	3e-14	3.16e-13	21.5667
HIST1H2BD	0.237571	6.06887	7.96615	3.02e-14	3.18e-13	21.5608
CASC4	-0.207513	7.36102	-7.96526	3.03e-14	3.2e-13	21.5549
RXRB	-0.157482	7.15322	-7.96285	3.08e-14	3.25e-13	21.5389
ATF2	-0.110998	8.97786	-7.96041	3.13e-14	3.3e-13	21.5228
C20orf26	-0.550303	7.91025	-7.95917	3.16e-14	3.33e-13	21.5146
PTS	0.203866	6.28605	7.95908	3.16e-14	3.33e-13	21.514
TRIM22	-0.233891	4.75476	-7.9528	3.3e-14	3.47e-13	21.4725
YDJC	0.243499	5.69038	7.95252	3.3e-14	3.48e-13	21.4706
SMAGP	0.212719	5.84623	7.95093	3.34e-14	3.51e-13	21.4601
UHRF1BP1	0.230572	6.80958	7.94995	3.36e-14	3.53e-13	21.4537
STARD7	0.310928	10.1677	7.94864	3.39e-14	3.56e-13	21.445
CLIC4	0.163901	11.2997	7.94839	3.4e-14	3.57e-13	21.4433
FLNC	0.439386	11.288	7.94781	3.41e-14	3.58e-13	21.4395
PYROXD2	-0.355319	6.02294	-7.94705	3.43e-14	3.59e-13	21.4345
KLRK1	-0.599531	4.02364	-7.94555	3.46e-14	3.63e-13	21.4246
LRRC34	-0.212916	4.81493	-7.94461	3.49e-14	3.65e-13	21.4184
AXL	0.31988	7.40587	7.94006	3.59e-14	3.76e-13	21.3884
KIF27	-0.191392	6.13746	-7.93847	3.63e-14	3.8e-13	21.3778
ASPA	-0.427789	3.88555	-7.93654	3.68e-14	3.85e-13	21.3651
PES1	0.230805	5.8938	7.93636	3.68e-14	3.85e-13	21.364
TP63	-0.25813	3.87887	-7.93595	3.69e-14	3.86e-13	21.3612
TUSC2	0.148368	7.39714	7.93535	3.71e-14	3.87e-13	21.3573
WDR74	0.252856	7.48402	7.93481	3.72e-14	3.88e-13	21.3537
ALDH16A1	0.173325	5.74481	7.93358	3.75e-14	3.91e-13	21.3456
MOSC2	-0.283859	6.83855	-7.93063	3.83e-14	3.99e-13	21.3261
KCNIP1	-0.26679	3.87009	-7.92531	3.97e-14	4.13e-13	21.291
SBNO2	0.249676	5.99757	7.92374	4.01e-14	4.18e-13	21.2807
HYLS1	0.193524	3.26406	7.92351	4.02e-14	4.18e-13	21.2792
MARVELD2	0.240548	3.46369	7.92202	4.06e-14	4.22e-13	21.2694
FLJ44606	-0.286482	6.97889	-7.92086	4.09e-14	4.25e-13	21.2617
C9orf9	-0.202171	4.91132	-7.91915	4.13e-14	4.3e-13	21.2505
CCL11	0.445726	5.2578	7.91911	4.14e-14	4.3e-13	21.2502
SREBF1	0.318082	5.55498	7.9153	4.24e-14	4.4e-13	21.2251
CD1C	-0.326144	4.22654	-7.91482	4.26e-14	4.42e-13	21.2219
DCUN1D5	0.271012	6.79806	7.91275	4.32e-14	4.48e-13	21.2083
BTBD6	0.19459	6.43093	7.91169	4.35e-14	4.51e-13	21.2013
NCDN	-0.205032	7.08548	-7.90994	4.4e-14	4.56e-13	21.1898
LRP4	0.266536	7.30251	7.90746	4.47e-14	4.63e-13	21.1735
APLF	-0.198256	5.90205	-7.90375	4.58e-14	4.74e-13	21.149
IL13RA1	0.321821	7.98577	7.90278	4.61e-14	4.77e-13	21.1426
DYNC1LI2	-0.173157	8.25157	-7.89798	4.77e-14	4.93e-13	21.1111
KLHDC1	-0.260253	7.43605	-7.89734	4.79e-14	4.95e-13	21.1069
ZNF415	-0.290666	6.92042	-7.89667	4.81e-14	4.96e-13	21.1025
NAV1	-0.390876	8.89514	-7.89621	4.82e-14	4.98e-13	21.0994
HVCN1	0.286344	5.74093	7.89565	4.84e-14	4.99e-13	21.0958
NEK5	-0.203704	3.80721	-7.89557	4.84e-14	4.99e-13	21.0952
HERC2P4	0.275496	8.96869	7.89518	4.86e-14	5e-13	21.0927
CADPS	-0.526173	6.88125	-7.89338	4.91e-14	5.06e-13	21.0808
RAI2	0.170537	6.2483	7.88635	5.15e-14	5.3e-13	21.0346
ST3GAL2	0.192549	6.48339	7.88563	5.18e-14	5.33e-13	21.0299
PIAS2	-0.141339	7.74247	-7.88502	5.2e-14	5.35e-13	21.0258
HCK	0.425999	5.13891	7.88453	5.21e-14	5.36e-13	21.0226
TUBBP5	0.235384	6.19227	7.88413	5.23e-14	5.37e-13	21.02
ZNF793	-0.206609	4.86429	-7.88199	5.3e-14	5.45e-13	21.006
GNPNAT1	0.407627	6.18668	7.88166	5.31e-14	5.46e-13	21.0038
EVI5L	0.163646	6.11876	7.87869	5.42e-14	5.56e-13	20.9843
SDPR	-0.279701	7.76317	-7.87568	5.53e-14	5.67e-13	20.9645
WBP2	0.210691	9.07693	7.87548	5.54e-14	5.68e-13	20.9632
NLRP1	-0.242166	5.98676	-7.87171	5.68e-14	5.82e-13	20.9385
SNORD115-11	-0.648492	4.49487	-7.87037	5.73e-14	5.87e-13	20.9297
BAX	0.189651	6.40066	7.87015	5.74e-14	5.87e-13	20.9282
BHLHE41	-0.286578	7.36392	-7.8697	5.76e-14	5.89e-13	20.9253
LETMD1	-0.240267	7.80141	-7.86955	5.76e-14	5.89e-13	20.9243
MT1IP	0.200899	6.01411	7.86902	5.78e-14	5.91e-13	20.9208
AXIN2	0.199227	6.32576	7.8678	5.83e-14	5.95e-13	20.9128
KCNK15	0.250479	5.53908	7.86402	5.98e-14	6.1e-13	20.888
MAPK8	-0.175401	7.80573	-7.86246	6.04e-14	6.17e-13	20.8778
DUSP15	-0.173159	4.57286	-7.86222	6.05e-14	6.17e-13	20.8762
PEMT	0.223751	7.68466	7.86131	6.09e-14	6.21e-13	20.8702
THOP1	0.192519	5.42234	7.86117	6.09e-14	6.21e-13	20.8693
SH3BGRL3	0.26726	6.83029	7.86062	6.12e-14	6.23e-13	20.8657
LOC441046	-0.21609	5.88526	-7.86008	6.14e-14	6.25e-13	20.8621
NADK	0.199577	6.32249	7.85819	6.22e-14	6.32e-13	20.8498
STAC2	0.2225	3.76299	7.85811	6.22e-14	6.32e-13	20.8492
EPC2	-0.145236	7.69175	-7.85808	6.22e-14	6.32e-13	20.8491
YPEL1	-0.33713	6.48837	-7.85484	6.36e-14	6.46e-13	20.8278
CD109	0.338831	6.58155	7.85224	6.47e-14	6.57e-13	20.8108
ZNF763	-0.331464	4.95681	-7.85074	6.53e-14	6.63e-13	20.801
AHDC1	0.167419	6.08189	7.84995	6.57e-14	6.66e-13	20.7958
KIAA1632	-0.168727	6.85305	-7.84987	6.57e-14	6.66e-13	20.7953
EFNA4	0.207444	4.58383	7.84909	6.61e-14	6.69e-13	20.7902
[truncated: 18,254 more rows]
